# Supplementary material for: Assigned vs. observed relative age: the association of early entry to school on cognitive abilities and its implications for educational practice
Source: Front Psychol. 2026 Feb 18;17:1708843. doi: 10.3389/fpsyg.2026.1708843 (PMC12957081; doi:10.3389/fpsyg.2026.1708843)
Supplement: Supplementary file 2 [file Data_Sheet_1.csv]

Class_t1	DOB	DoB_Q	umQoh5	umQ	umQ3KlQ5_2KlQ1	Schülercode_Alt	DoB_Jahr	Klasse_Alt	Schülercode	BL	Schule	Klasse	DoB_Monat	Class_t2	Class_t3	Sex	Age_t1	Age_t2	Age_t3	Code	SFB_Dgeb_t1	SFB_Buecher_t1	SFB_AG_t1	d2_GZ_t1	d2_F_t1	d2_F_P_t1	d2_GZmF_t1	d2_KL_t1	d2_F2_t1	d2_FVert_1_t1	d2_FVert_2_t1	d2_SB_t1	d2_Üsyn_t1	d2_PR_GZ_t1	d2_PR_F_t1	d2_PR_F_P_t1	d2_PR_GZmF_t1	d2_PR_KL_t1	d2_SW_GZ_t1	d2_SW_F_t1	d2_SW_F_P_t1	d2_SW_GZmF_t1	d2_SW_KL_t1	d2_GZ_1_t1	d2_GZ_2_t1	d2_GZ_3_t1	d2_GZ_4_t1	d2_GZ_5_t1	d2_GZ_6_t1
2	9/1/2001	3	1	1	1	130162113	2001	21	130163113	13	016	31	9	3	3	0	8	9	9	13	0	96	0	274	18	6,57	256	98	-99	12	6	12	0	-99	-99	-99	-99	-99	-99	-99	-99	-99	-99	19	21	21	19	14	21
2	9/1/2001	3	1	1	1	130162201	2001	22	130163201	13	016	32	9	3	3	1	8	9	9	01	1	96	1	305	13	4,26	292	116	-99	5	8	13	0	-99	-99	-99	-99	-99	-99	-99	-99	-99	-99	25	21	18	13	24	25
2	9/1/2001	3	1	1	1	130362008	2001	20	130363008	13	036	30	9	3	3	1	8	9	9	08	1	96	0	246	18	7,32	228	88	-99	6	12	8	0	-99	-99	-99	-99	-99	-99	-99	-99	-99	-99	19	19	21	15	19	20
2	8/1/2001	3	1	1	1	130452402	2001	24	130453402	13	045	34	8	3	3	0	8	9	9	02	1	96	1	210	17	8,1	193	73	-99	7	10	22	0	-99	-99	-99	-99	-99	-99	-99	-99	-99	-99	19	28	14	6	16	9
2	9/1/2001	3	1	1	1	130802103	2001	21	130803103	13	080	31	9	3	3	0	8	8	9	03	0	96	1	237	11	4,64	226	91	-99	4	7	12	0	-99	-99	-99	-99	-99	-99	-99	-99	-99	-99	19	21	14	9	21	21
2	7/1/2001	3	1	1	1	130802104	2001	21	130803104	13	080	31	7	3	3	0	8	9	99	04	1	96	0	266	100	37,59	166	18	-99	29	71	44	1	-99	-99	-99	-99	-99	-99	-99	-99	-99	-99	5	12	4	1	7	4
2	8/1/2001	3	1	1	1	130802113	2001	21	130803113	13	080	31	8	3	3	0	8	9	9	13	1	96	1	237	7	2,95	230	97	-99	4	3	29	0	-99	-99	-99	-99	-99	-99	-99	-99	-99	-99	13	14	0	15	29	26
2	9/1/2001	3	1	1	1	130802114	2001	21	130803114	13	080	31	9	3	3	0	8	8	9	14	1	96	1	196	24	12,24	172	60	-99	5	19	16	0	-99	-99	-99	-99	-99	-99	-99	-99	-99	-99	9	5	13	6	16	18
2	8/1/2001	3	1	1	1	130802119	2001	21	130803119	13	080	31	8	3	3	1	8	9	9	19	1	96	99	222	54	24,32	168	42	-99	23	31	12	0	-99	-99	-99	-99	-99	-99	-99	-99	-99	-99	15	19	16	10	12	18
2	9/1/2001	3	1	1	1	130872104	2001	21	130873104	13	087	31	9	3	3	1	8	9	9	04	1	96	0	251	19	7,57	232	89	-99	12	7	9	0	-99	-99	-99	-99	-99	-99	-99	-99	-99	-99	24	16	21	19	21	16
2	8/1/2001	3	1	1	1	130982008	2001	20	130983008	13	098	30	8	3	3	1	8	9	9	08	1	96	0	301	48	15,95	253	79	-99	29	19	18	0	-99	-99	-99	-99	-99	-99	-99	-99	-99	-99	19	23	33	19	16	25
2	8/1/2001	3	1	1	1	130982018	2001	20	130983018	13	098	30	8	3	3	1	8	9	9	18	1	96	1	647	414	63,99	233	-128	-99	220	194	2	1	-99	-99	-99	-99	-99	-99	-99	-99	-99	-99	47	45	46	47	45	46
2	8/1/2001	3	1	1	1	130982021	2001	20	130983021	13	098	30	8	3	3	1	8	9	9	21	0	96	1	328	61	18,6	267	81	-99	36	25	34	0	-99	-99	-99	-99	-99	-99	-99	-99	-99	-99	46	47	28	15	21	18
2	9/1/2001	3	1	1	1	130982060	2001	20	130983060	13	098	30	9	3	3	0	8	9	9	60	1	96	0	261	9	3,45	252	99	-99	5	4	11	0	-99	-99	-99	-99	-99	-99	-99	-99	-99	-99	15	21	18	19	21	14
2	9/1/2001	3	1	1	1	130982061	2001	20	130983061	13	098	30	9	3	3	1	8	9	9	61	1	96	0	171	14	8,19	157	63	-99	6	8	11	0	-99	-99	-99	-99	-99	-99	-99	-99	-99	-99	13	8	14	13	13	14
2	9/1/2001	3	1	1	1	130982079	2001	20	130983079	13	098	30	9	3	3	1	8	99	9	79	1	96	1	291	24	8,25	267	100	-99	14	10	13	0	-99	-99	-99	-99	-99	-99	-99	-99	-99	-99	14	23	26	19	23	23
2	8/1/2001	3	1	1	1	131202202	2001	22	131203202	13	120	32	8	3	3	1	8	9	9	02	1	0	1	324	43	13,27	281	96	-99	18	25	16	0	-99	-99	-99	-99	-99	-99	-99	-99	-99	-99	19	30	21	27	24	18
2	9/1/2001	3	1	1	1	131202203	2001	22	131203203	13	120	32	9	3	3	1	8	8	9	03	0	99	99	484	140	28,93	344	66	-99	80	60	26	0	-99	-99	-99	-99	-99	-99	-99	-99	-99	-99	43	47	28	47	28	43
2	9/1/2001	3	1	1	1	131202204	2001	22	131203204	13	120	32	9	3	3	1	8	9	9	04	1	4	99	264	26	9,85	238	86	-99	12	14	20	0	-99	-99	-99	-99	-99	-99	-99	-99	-99	-99	14	14	16	12	10	18
2	8/1/2001	3	1	1	1	131272001	2001	20	131273001	13	127	30	8	3	3	0	8	9	9	01	96	96	96	234	6	2,56	228	95	-99	3	3	13	0	-99	-99	-99	-99	-99	-99	-99	-99	-99	-99	19	8	18	17	10	20
2	8/1/2001	3	1	1	1	131272003	2001	20	131273003	13	127	30	8	3	3	1	8	9	9	03	1	1	0	297	11	3,7	286	118	-99	9	2	15	0	-99	-99	-99	-99	-99	-99	-99	-99	-99	-99	13	16	23	19	24	26
2	8/1/2001	3	1	1	1	131272004	2001	20	131273004	13	127	30	8	3	3	1	8	9	9	04	1	4	1	306	2	,65	304	128	-99	0	2	20	0	-99	-99	-99	-99	-99	-99	-99	-99	-99	-99	24	8	23	19	19	26
2	9/1/2001	3	1	1	1	131322105	2001	21	131323105	13	132	31	9	3	3	0	8	8	9	05	1	1	1	196	24	12,24	172	58	-99	18	6	10	0	-99	-99	-99	-99	-99	-99	-99	-99	-99	-99	19	26	26	21	23	26
2	8/1/2001	3	1	1	1	131382007	2001	20	131383007	13	138	30	8	3	3	1	8	9	9	07	1	96	0	262	10	3,82	252	104	-99	4	6	10	0	-99	-99	-99	-99	-99	-99	-99	-99	-99	-99	15	19	21	15	16	18
2	9/1/2001	3	1	1	1	131392101	2001	21	131393101	13	139	31	9	3	3	1	8	9	9	01	1	2	0	343	73	21,28	270	66	-99	36	37	23	0	-99	-99	-99	-99	-99	-99	-99	-99	-99	-99	13	19	28	26	21	36
2	8/1/2001	3	1	1	1	131392205	2001	22	131393205	13	139	32	8	3	3	1	8	9	9	05	96	96	96	-96	-96	-96	-96	-96	-96	-96	-96	-96	-96	-96	-96	-96	-96	-96	-96	-96	-96	-96	-96	-96	-96	-96	-96	-96	-96
2	9/1/2001	3	1	1	1	131392208	2001	22	131393208	13	139	32	9	3	3	0	8	9	9	08	96	96	96	-96	-96	-96	-96	-96	-96	-96	-96	-96	-96	-96	-96	-96	-96	-96	-96	-96	-96	-96	-96	-96	-96	-96	-96	-96	-96
2	8/1/2001	3	1	1	1	131392302	2001	23	131393302	13	139	33	8	3	3	1	8	9	9	02	1	4	0	523	122	23,33	401	105	-99	59	63	23	0	-99	-99	-99	-99	-99	-99	-99	-99	-99	-99	29	24	34	29	46	39
2	9/1/2001	3	1	1	1	131502014	2001	20	131503014	13	150	30	9	3	3	1	7	99	9	14	1	96	0	161	35	21,74	126	35	-99	10	25	10	0	-99	-99	-99	-99	-99	-99	-99	-99	-99	-99	9	10	13	13	7	9
2	9/1/2001	3	1	1	1	131502016	2001	20	131503016	13	150	30	9	3	3	1	8	9	9	16	1	96	0	237	39	16,46	198	65	-99	20	19	12	0	-99	-99	-99	-99	-99	-99	-99	-99	-99	-99	15	16	23	12	16	16
2	9/1/2001	3	1	1	1	131502019	2001	20	131503019	13	150	30	9	3	3	1	8	9	9	19	1	96	0	257	12	4,67	245	98	-99	7	5	15	0	-99	-99	-99	-99	-99	-99	-99	-99	-99	-99	25	10	21	15	16	21
2	9/1/2001	3	1	1	1	131572103	2001	21	131573103	13	157	31	9	3	3	0	8	8	9	03	9	96	0	393	12	3,05	381	155	-99	7	5	19	0	-99	-99	-99	-99	-99	-99	-99	-99	-99	-99	38	24	23	34	30	26
2	9/1/2001	3	1	1	1	131572201	2001	22	131573201	13	157	32	9	3	3	0	8	9	9	01	1	96	99	312	30	9,62	282	104	-99	15	15	32	0	-99	-99	-99	-99	-99	-99	-99	-99	-99	-99	19	24	47	16	16	21
2	9/1/2001	3	1	1	1	131642201	2001	22	131643201	13	164	32	9	3	3	1	8	9	9	01	1	96	0	168	34	20,24	134	37	-99	20	14	26	0	-99	-99	-99	-99	-99	-99	-99	-99	-99	-99	13	0	26	25	0	4
2	9/1/2001	3	1	1	1	133132103	2001	21	133133103	13	313	31	9	3	3	0	8	99	9	03	1	96	0	246	52	21,14	194	54	-99	28	24	15	0	-99	-99	-99	-99	-99	-99	-99	-99	-99	-99	11	19	21	19	24	18
2	9/1/2001	3	1	1	1	133132105	2001	21	133133105	13	313	31	9	3	3	0	8	99	9	05	1	96	0	160	4	2,5	156	63	-99	1	3	10	0	-99	-99	-99	-99	-99	-99	-99	-99	-99	-99	9	16	9	11	14	13
2	9/1/2001	3	1	1	1	133132108	2001	21	133133108	13	313	31	9	3	3	1	8	99	9	08	1	96	0	162	4	2,47	158	63	-99	3	1	11	0	-99	-99	-99	-99	-99	-99	-99	-99	-99	-99	5	8	13	12	16	13
2	9/1/2001	3	1	1	1	133132110	2001	21	133133110	13	313	31	9	3	3	0	8	99	9	10	1	96	0	362	139	38,4	223	12	-99	49	90	24	-99	-99	-99	-99	-99	-99	-99	-99	-99	-99	-99	17	19	20	20	23	37
2	9/1/2001	3	1	1	1	200012205	2001	22	200013205	20	001	32	9	3	3	1	8	9	9	05	1	96	0	290	12	4,14	278	113	10	7	5	11	0	-99	-99	-99	-99	-99	-99	-99	-99	-99	-99	20	14	25	19	23	20
2	9/1/2001	3	1	1	1	200012207	2001	22	200013207	20	001	32	9	3	3	0	8	9	9	07	9	96	1	231	19	8,23	212	82	2	14	5	9	0	-99	-99	-99	-99	-99	-99	-99	-99	-99	-99	15	21	21	19	16	14
2	8/1/2001	3	1	1	1	200012403	2001	24	200013403	20	001	34	8	3	3	0	8	9	9	03	9	96	0	209	6	2,87	203	84	3	5	1	12	0	-99	-99	-99	-99	-99	-99	-99	-99	-99	-99	13	10	21	13	19	18
2	9/1/2001	3	1	1	1	200012404	2001	24	200013404	20	001	34	9	3	3	1	8	9	9	04	1	96	1	187	18	9,63	169	64	3	8	10	26	0	-99	-99	-99	-99	-99	-99	-99	-99	-99	-99	15	0	26	13	13	13
2	8/1/2001	3	1	1	1	200022111	2001	21	200023111	20	002	31	8	3	3	0	8	9	9	11	0	96	0	-96	-96	-96	-96	-96	-96	-96	-96	-96	-96	-96	-96	-96	-96	-96	-96	-96	-96	-96	-96	-96	-96	-96	-96	-96	-96
2	9/1/2001	3	1	1	1	200022301	2001	23	200023301	20	002	33	9	3	3	0	8	9	9	01	1	96	1	214	14	6,54	200	78	2	11	3	15	0	-99	-99	-99	-99	-99	-99	-99	-99	-99	-99	9	21	9	14	24	14
2	7/1/2001	3	1	1	1	200022302	2001	23	200023302	20	002	33	7	3	3	0	8	9	9	02	1	96	1	280	55	19,64	225	68	5	29	26	39	0	-99	-99	-99	-99	-99	-99	-99	-99	-99	-99	19	23	21	13	23	21
2	9/1/2001	3	1	1	1	200062103	2001	21	200063103	20	006	31	9	3	3	0	8	9	9	03	1	96	0	132	9	6,82	123	48	-99	3	6	13	0	-99	-99	-99	-99	-99	-99	-99	-99	-99	-99	6	8	7	1	8	13
2	9/1/2001	3	1	1	1	200062108	2001	21	200063108	20	006	31	9	3	3	1	8	9	9	08	0	96	0	145	7	4,83	138	51	-99	3	4	14	0	-99	-99	-99	-99	-99	-99	-99	-99	-99	-99	5	8	4	6	16	9
2	8/1/2001	3	1	1	1	200062112	2001	21	200063112	20	006	31	8	3	3	0	8	9	9	12	1	96	1	117	4	3,42	113	47	-99	0	4	8	0	-99	-99	-99	-99	-99	-99	-99	-99	-99	-99	11	5	7	12	8	7
2	9/1/2001	3	1	1	1	200062114	2001	21	200063114	20	006	31	9	3	3	0	99	9	9	14	96	96	96	-96	-96	-96	-96	-96	-96	-96	-96	-96	-96	-96	-96	-96	-96	-96	-96	-96	-96	-96	-96	-96	-96	-96	-96	-96	-96
2	7/1/2001	3	1	1	1	200062203	2001	22	200063203	20	006	32	7	3	3	1	8	9	9	03	1	96	1	220	16	7,27	204	72	-99	4	12	14	0	-99	-99	-99	-99	-99	-99	-99	-99	-99	-99	11	16	16	25	14	14
2	8/1/2001	3	1	1	1	200062209	2001	22	200063209	20	006	32	8	3	3	0	8	9	9	09	1	96	1	214	9	4,21	205	90	-99	3	6	12	0	-99	-99	-99	-99	-99	-99	-99	-99	-99	-99	13	19	18	13	19	16
2	8/1/2001	3	1	1	1	200062212	2001	22	200063212	20	006	32	8	3	3	0	8	9	9	12	1	96	0	268	33	12,31	235	82	-99	16	17	26	0	-99	-99	-99	-99	-99	-99	-99	-99	-99	-99	13	28	15	13	23	21
2	8/1/2001	3	1	1	1	200062217	2001	22	200063217	20	006	32	8	3	3	0	8	9	9	17	1	96	0	328	93	28,35	235	48	-99	62	31	43	0	-99	-99	-99	-99	-99	-99	-99	-99	-99	-99	45	44	21	2	30	34
2	7/1/2001	3	1	1	1	200062218	2001	22	200063218	20	006	32	7	3	3	1	8	9	9	18	1	96	1	281	8	2,85	273	112	-99	7	1	14	0	-99	-99	-99	-99	-99	-99	-99	-99	-99	-99	19	19	21	19	21	21
2	8/1/2001	3	1	1	1	200062221	2001	22	200063221	20	006	32	8	3	3	0	8	9	9	21	1	96	1	206	5	2,43	201	89	-99	3	2	18	0	-99	-99	-99	-99	-99	-99	-99	-99	-99	-99	14	8	13	11	6	18
2	7/1/2001	3	1	1	1	200062305	2001	23	200063305	20	006	33	7	3	3	1	8	9	9	05	1	96	0	230	2	,87	228	100	-99	1	1	8	0	-99	-99	-99	-99	-99	-99	-99	-99	-99	-99	14	21	16	13	21	16
2	8/1/2001	3	1	1	1	200062413	2001	24	200063413	20	006	34	8	3	3	1	8	9	9	13	1	96	0	234	6	2,56	228	90	-99	4	2	21	0	-99	-99	-99	-99	-99	-99	-99	-99	-99	-99	15	16	21	13	19	26
2	9/1/2001	3	1	1	1	200062414	2001	24	200063414	20	006	34	9	3	3	0	8	9	9	14	9	96	0	180	5	2,78	175	76	-99	2	3	12	0	-99	-99	-99	-99	-99	-99	-99	-99	-99	-99	15	8	16	9	8	9
2	9/1/2001	3	1	1	1	200062415	2001	24	200063415	20	006	34	9	3	3	0	8	9	9	15	1	96	0	232	9	3,88	223	95	-99	2	7	10	0	-99	-99	-99	-99	-99	-99	-99	-99	-99	-99	15	16	18	13	23	18
2	11/1/2001	4	2	2		130072202	2001	22	130073202	13	007	32	11	3	3	1	8	8	9	02	1	96	0	191	10	5,24	181	73	-99	2	8	8	0	-99	-99	-99	-99	-99	-99	-99	-99	-99	-99	11	14	16	15	8	14
2	11/1/2001	4	2	2		130162101	2001	21	130163101	13	016	31	11	3	3	0	8	8	9	01	1	96	1	231	10	4,33	221	92	-99	8	2	16	0	-99	-99	-99	-99	-99	-99	-99	-99	-99	-99	24	8	18	15	23	20
2	11/1/2001	4	2	2		130162202	2001	22	130163202	13	016	32	11	3	3	1	8	8	9	02	1	96	0	243	17	7	226	90	-99	12	5	45	0	-99	-99	-99	-99	-99	-99	-99	-99	-99	-99	45	41	0	0	6	18
2	11/1/2001	4	2	2		130162208	2001	22	130163208	13	016	32	11	3	3	0	8	8	9	08	1	96	1	241	13	5,39	228	92	-99	6	7	25	0	-99	-99	-99	-99	-99	-99	-99	-99	-99	-99	19	16	9	17	5	21
2	10/1/2001	4	2	2		130162212	2001	22	130163212	13	016	32	10	3	3	0	8	8	9	12	9	96	1	217	16	7,37	201	79	-99	8	8	6	0	-99	-99	-99	-99	-99	-99	-99	-99	-99	-99	15	16	13	14	14	18
2	10/1/2001	4	2	2		130252407	2001	24	130253407	13	025	34	10	3	3	1	8	9	9	07	1	96	1	331	111	33,53	220	32	-99	61	50	37	1	-99	-99	-99	-99	-99	-99	-99	-99	-99	-99	17	23	21	39	23	33
2	11/1/2001	4	2	2		130452301	2001	23	130453301	13	045	33	11	3	3	1	8	8	9	01	1	96	0	263	8	3,04	255	106	-99	4	4	11	0	-99	-99	-99	-99	-99	-99	-99	-99	-99	-99	19	21	18	13	16	21
2	10/1/2001	4	2	2		130802106	2001	21	130803106	13	080	31	10	3	3	0	8	8	9	06	1	96	0	493	149	30,22	344	69	-99	75	74	32	1	-99	-99	-99	-99	-99	-99	-99	-99	-99	-99	15	37	47	26	47	47
2	10/1/2001	4	2	2		130802109	2001	21	130803109	13	080	31	10	3	3	0	8	8	9	09	1	96	0	350	112	32	238	40	-99	44	68	37	1	-99	-99	-99	-99	-99	-99	-99	-99	-99	-99	14	7	21	25	24	34
2	11/1/2001	4	2	2		130802116	2001	21	130803116	13	080	31	11	3	3	0	8	9	9	16	0	96	0	196	67	34,18	129	16	-99	21	46	45	1	-99	-99	-99	-99	-99	-99	-99	-99	-99	-99	43	0	0	0	0	3
2	11/1/2001	4	2	2		130872109	2001	21	130873109	13	087	31	11	3	3	0	99	8	9	09	96	96	96	-96	-96	-96	-96	-96	-96	-96	-96	-96	-96	-96	-96	-96	-96	-96	-96	-96	-96	-96	-96	-96	-96	-96	-96	-96	-96
2	10/1/2001	4	2	2		130982001	2001	20	130983001	13	098	30	10	3	3	0	8	8	9	01	1	96	0	255	6	2,35	249	106	-99	3	3	10	0	-99	-99	-99	-99	-99	-99	-99	-99	-99	-99	13	19	21	15	23	23
2	10/1/2001	4	2	2		130982012	2001	20	130983012	13	098	30	10	3	3	1	8	99	9	12	1	96	0	213	21	9,86	192	74	-99	5	16	19	0	-99	-99	-99	-99	-99	-99	-99	-99	-99	-99	15	5	18	13	16	16
2	11/1/2001	4	2	2		130982016	2001	20	130983016	13	098	30	11	3	3	1	8	8	9	16	1	96	99	218	76	34,86	142	15	-99	38	38	25	0	-99	-99	-99	-99	-99	-99	-99	-99	-99	-99	11	10	4	24	8	26
2	11/1/2001	4	2	2		130982025	2001	20	130983025	13	098	30	11	3	3	0	7	99	9	25	0	96	0	147	5	3,4	142	57	-99	3	2	10	0	-99	-99	-99	-99	-99	-99	-99	-99	-99	-99	9	8	14	13	8	14
2	10/1/2001	4	2	2		130982033	2001	20	130983033	13	098	30	10	3	3	1	8	99	9	33	1	96	1	317	19	5,99	298	112	-99	5	14	12	0	-99	-99	-99	-99	-99	-99	-99	-99	-99	-99	19	28	23	24	24	25
2	10/1/2001	4	2	2		130982035	2001	20	130983035	13	098	30	10	3	3	1	8	8	9	35	1	96	0	325	49	15,08	276	90	-99	15	34	27	0	-99	-99	-99	-99	-99	-99	-99	-99	-99	-99	13	23	23	20	24	18
2	11/1/2001	4	2	2		130982056	2001	20	130983056	13	098	30	11	3	3	0	8	99	9	56	1	96	0	239	18	7,53	221	85	-99	8	10	17	0	-99	-99	-99	-99	-99	-99	-99	-99	-99	-99	13	23	18	15	16	21
2	11/1/2001	4	2	2		130982078	2001	20	130983078	13	098	30	11	3	3	1	8	8	9	78	1	96	0	291	68	23,37	223	56	-99	43	25	38	0	-99	-99	-99	-99	-99	-99	-99	-99	-99	-99	19	35	18	19	18	43
2	11/1/2001	4	2	2		130982085	2001	20	130983085	13	098	30	11	3	3	0	8	8	9	85	1	96	1	210	29	13,81	181	64	-99	19	10	13	0	-99	-99	-99	-99	-99	-99	-99	-99	-99	-99	14	21	21	13	8	13
2	10/1/2001	4	2	2		131162103	2001	21	131163103	13	116	31	10	3	3	1	8	8	9	03	1	2	0	190	7	3,68	183	75	-99	5	2	11	0	-99	-99	-99	-99	-99	-99	-99	-99	-99	-99	15	14	9	13	13	16
2	10/1/2001	4	2	2		131202206	2001	22	131203206	13	120	32	10	3	3	0	8	8	9	06	1	2	1	-96	-96	-96	-96	-96	-96	-96	-96	-96	-96	-96	-96	-96	-96	-96	-96	-96	-96	-96	-96	-96	-96	-96	-96	-96	-96
2	10/1/2001	4	2	2		131222110	2001	21	131223110	13	122	31	10	3	3	1	8	8	9	10	1	2	1	419	111	26,49	308	69	-99	45	66	47	0	-99	-99	-99	-99	-99	-99	-99	-99	-99	-99	31	30	32	25	39	26
2	11/1/2001	4	2	2		131232102	2001	21	131233102	13	123	31	11	3	3	1	7	8	9	02	1	1	0	212	3	1,42	209	91	-99	2	1	13	0	-99	-99	-99	-99	-99	-99	-99	-99	-99	-99	13	19	18	15	21	18
2	10/1/2001	4	2	2		131272011	2001	20	131273011	13	127	30	10	3	3	0	8	8	9	11	1	2	1	308	23	7,47	285	108	-99	8	15	20	0	-99	-99	-99	-99	-99	-99	-99	-99	-99	-99	13	23	18	19	16	28
2	10/1/2001	4	2	2		131322101	2001	21	131323101	13	132	31	10	3	3	0	8	8	9	01	1	3	0	256	84	32,81	172	33	-99	42	42	21	-99	-99	-99	-99	-99	-99	-99	-99	-99	-99	-99	26	16	14	19	17	7
2	10/1/2001	4	2	2		131322107	2001	21	131323107	13	132	31	10	3	3	0	8	8	9	07	1	2	1	214	4	1,87	210	90	-99	2	2	9	0	-99	-99	-99	-99	-99	-99	-99	-99	-99	-99	13	16	18	13	14	16
2	11/1/2001	4	2	2		131322110	2001	21	131323110	13	132	31	11	3	3	0	7	8	9	10	9	2	0	256	13	5,08	243	103	-99	3	10	15	0	-99	-99	-99	-99	-99	-99	-99	-99	-99	-99	19	23	23	15	21	10
2	11/1/2001	4	2	2		131322304	2001	23	131323304	13	132	33	11	3	3	1	7	99	9	04	1	0	0	265	8	3,02	257	105	-99	5	3	9	0	-99	-99	-99	-99	-99	-99	-99	-99	-99	-99	24	16	18	15	21	21
2	10/1/2001	4	2	2		131322305	2001	23	131323305	13	132	33	10	3	3	0	8	99	9	05	1	2	0	258	9	3,49	249	103	-99	6	3	15	0	-99	-99	-99	-99	-99	-99	-99	-99	-99	-99	15	23	20	15	21	26
2	10/1/2001	4	2	2		131382004	2001	20	131383004	13	138	30	10	3	3	1	8	8	9	04	1	96	0	218	12	5,5	206	80	-99	8	4	16	0	-99	-99	-99	-99	-99	-99	-99	-99	-99	-99	19	14	18	17	16	9
2	10/1/2001	4	2	2		131382010	2001	20	131383010	13	138	30	10	3	3	0	8	8	9	10	1	96	1	224	2	,89	222	97	-99	1	1	15	0	-99	-99	-99	-99	-99	-99	-99	-99	-99	-99	15	16	18	13	19	16
2	11/1/2001	4	2	2		131382014	2001	20	131383014	13	138	30	11	3	3	0	8	99	9	14	0	96	0	198	30	15,15	168	53	-99	14	16	15	0	-99	-99	-99	-99	-99	-99	-99	-99	-99	-99	14	9	20	13	12	13
2	10/1/2001	4	2	2		131382016	2001	20	131383016	13	138	30	10	3	3	1	8	99	9	16	9	96	99	192	6	3,13	186	75	-99	3	3	8	0	-99	-99	-99	-99	-99	-99	-99	-99	-99	-99	12	14	13	14	13	16
2	10/1/2001	4	2	2		131382018	2001	20	131383018	13	138	30	10	3	3	0	8	8	9	18	1	96	1	238	9	3,78	229	93	-99	8	1	9	0	-99	-99	-99	-99	-99	-99	-99	-99	-99	-99	19	23	16	15	14	18
2	10/1/2001	4	2	2		131392207	2001	22	131393207	13	139	32	10	3	3	1	8	99	9	07	1	4	0	322	82	25,47	240	40	-99	61	21	33	0	-99	-99	-99	-99	-99	-99	-99	-99	-99	-99	25	39	41	27	41	39
2	10/1/2001	4	2	2		131392210	2001	22	131393210	13	139	32	10	3	3	1	8	8	9	10	1	2	1	215	24	11,16	191	70	-99	8	16	15	0	-99	-99	-99	-99	-99	-99	-99	-99	-99	-99	14	8	23	15	10	16
2	10/1/2001	4	2	2		131392301	2001	23	131393301	13	139	33	10	3	3	1	8	8	9	01	1	0	0	315	100	31,75	215	34	-99	58	42	22	0	-99	-99	-99	-99	-99	-99	-99	-99	-99	-99	20	17	21	17	23	23
2	10/1/2001	4	2	2		131502012	2001	20	131503012	13	150	30	10	3	3	0	8	8	9	12	1	96	1	214	13	6,07	201	80	-99	3	10	9	0	-99	-99	-99	-99	-99	-99	-99	-99	-99	-99	15	19	16	13	16	19
2	11/1/2001	4	2	2		131572108	2001	21	131573108	13	157	31	11	3	3	1	8	8	9	08	1	96	0	209	6	2,87	203	86	-99	6	0	18	0	-99	-99	-99	-99	-99	-99	-99	-99	-99	-99	27	13	13	15	24	14
2	11/1/2001	4	2	2		131572204	2001	22	131573204	13	157	32	11	3	3	0	8	8	9	04	1	96	99	351	2	,57	349	148	-99	1	1	16	0	-99	-99	-99	-99	-99	-99	-99	-99	-99	-99	34	24	23	34	19	18
2	10/1/2001	4	2	2		131692024	2001	20	131693024	13	169	30	10	3	3	0	8	8	9	24	1	96	1	168	25	14,88	143	45	-99	14	11	16	0	-99	-99	-99	-99	-99	-99	-99	-99	-99	-99	13	13	14	12	14	7
2	10/1/2001	4	2	2		131822003	2001	20	131823003	13	182	30	10	3	3	0	8	8	9	03	1	96	1	215	8	3,72	207	86	-99	3	5	8	0	-99	-99	-99	-99	-99	-99	-99	-99	-99	-99	15	16	14	14	16	18
2	11/1/2001	4	2	2		133132203	2001	22	133133203	13	313	32	11	3	3	0	8	99	9	03	0	96	1	299	20	6,69	279	106	-99	10	10	7	0	-99	-99	-99	-99	-99	-99	-99	-99	-99	-99	24	19	20	25	21	18
2	11/1/2001	4	2	2		133132206	2001	22	133133206	13	313	32	11	3	3	0	8	99	9	06	1	96	1	199	17	8,54	182	69	-99	3	14	18	0	-99	-99	-99	-99	-99	-99	-99	-99	-99	-99	13	5	16	11	8	16
2	10/1/2001	4	2	2		200012103	2001	21	200013103	20	001	31	10	3	3	0	8	9	9	03	1	96	1	213	5	2,35	208	89	2	4	1	6	0	-99	-99	-99	-99	-99	-99	-99	-99	-99	-99	13	14	14	15	16	18
2	10/1/2001	4	2	2		200012202	2001	22	200013202	20	001	32	10	3	3	0	8	8	9	02	1	96	1	280	11	3,93	269	108	7	5	6	12	0	-99	-99	-99	-99	-99	-99	-99	-99	-99	-99	27	16	16	19	19	21
2	11/1/2001	4	2	2		200012206	2001	22	200013206	20	001	32	11	3	3	1	8	9	9	06	1	96	1	210	37	17,62	173	55	23	22	15	12	0	-99	-99	-99	-99	-99	-99	-99	-99	-99	-99	13	19	18	13	16	18
2	11/1/2001	4	2	2		200012405	2001	24	200013405	20	001	34	11	3	3	1	8	8	9	05	1	96	0	345	42	12,17	303	105	18	30	12	19	0	-99	-99	-99	-99	-99	-99	-99	-99	-99	-99	15	23	34	26	33	23
2	11/1/2001	4	2	2		200022103	2001	21	200023103	20	002	31	11	3	3	1	8	9	9	03	1	96	1	141	37	26,24	104	19	34	17	20	10	1	-99	-99	-99	-99	-99	-99	-99	-99	-99	-99	9	14	7	6	14	9
2	10/1/2001	4	2	2		200022202	2001	22	200023202	20	002	32	10	3	3	1	8	9	9	02	1	96	1	391	78	19,95	313	93	72	26	52	47	0	-99	-99	-99	-99	-99	-99	-99	-99	-99	-99	14	0	0	1	39	33
2	10/1/2001	4	2	2		200022303	2001	23	200023303	20	002	33	10	3	3	1	8	99	9	03	1	96	1	357	21	5,88	336	130	0	15	6	20	0	-99	-99	-99	-99	-99	-99	-99	-99	-99	-99	29	39	29	19	24	20
2	10/1/2001	4	2	2		200022309	2001	23	200023309	20	002	33	10	3	3	0	8	99	9	09	0	96	1	263	13	4,94	250	102	4	5	8	24	0	-99	-99	-99	-99	-99	-99	-99	-99	-99	-99	16	19	18	13	21	18
2	11/1/2001	4	2	2		200062120	2001	21	200063120	20	006	31	11	3	3	0	99	8	9	20	96	96	96	-96	-96	-96	-96	-96	-96	-96	-96	-96	-96	-96	-96	-96	-96	-96	-96	-96	-96	-96	-96	-96	-96	-96	-96	-96	-96
2	11/1/2001	4	2	2		200062312	2001	23	200063312	20	006	33	11	3	3	1	8	9	9	12	1	96	0	236	15	6,36	221	86	-99	10	5	15	0	-99	-99	-99	-99	-99	-99	-99	-99	-99	-99	8	14	18	14	21	21
2	11/1/2001	4	2	2		200062317	2001	23	200063317	20	006	33	11	3	3	0	8	8	9	17	1	96	0	245	12	4,9	233	95	-99	10	2	14	0	-99	-99	-99	-99	-99	-99	-99	-99	-99	-99	9	19	21	15	14	21
2	11/1/2001	4	2	2		200062319	2001	23	200063319	20	006	33	11	3	3	0	8	8	9	19	1	96	0	263	10	3,8	253	104	-99	5	5	11	0	-99	-99	-99	-99	-99	-99	-99	-99	-99	-99	13	16	20	17	16	23
2	10/1/2001	4	2	2		200062412	2001	24	200063412	20	006	34	10	3	3	0	8	9	9	12	1	96	0	225	8	3,56	217	90	-99	2	6	13	0	-99	-99	-99	-99	-99	-99	-99	-99	-99	-99	6	14	18	13	16	18
2	2/1/2002	1	3	3		130072102	2002	21	130073102	13	007	31	2	3	3	0	7	8	9	02	1	96	0	258	18	6,98	240	90	-99	9	9	14	0	-99	-99	-99	-99	-99	-99	-99	-99	-99	-99	11	21	21	25	21	20
2	2/1/2002	1	3	3		130072201	2002	22	130073201	13	007	32	2	3	3	1	7	8	9	01	99	96	0	243	10	4,12	233	95	-99	4	6	8	0	-99	-99	-99	-99	-99	-99	-99	-99	-99	-99	19	21	21	15	14	20
2	2/1/2002	1	3	3		130072206	2002	22	130073206	13	007	32	2	3	3	0	7	8	9	06	1	96	0	211	67	31,75	144	25	-99	36	31	32	0	-99	-99	-99	-99	-99	-99	-99	-99	-99	-99	-99	2	21	34	23	18
2	2/1/2002	1	3	3		130072207	2002	22	130073207	13	007	32	2	3	3	0	7	8	9	07	0	96	1	238	19	7,98	219	83	-99	11	8	9	0	-99	-99	-99	-99	-99	-99	-99	-99	-99	-99	19	21	18	19	19	18
2	1/1/2002	1	3	3		130102002	2002	20	130103002	13	010	30	1	3	3	0	7	8	9	02	1	96	1	190	59	31,05	131	21	-99	35	24	14	0	-99	-99	-99	-99	-99	-99	-99	-99	-99	-99	17	21	20	14	10	21
2	2/1/2002	1	3	3		130162112	2002	21	130163112	13	016	31	2	3	3	0	7	8	9	12	1	96	1	236	25	10,59	211	77	-99	9	16	15	0	-99	-99	-99	-99	-99	-99	-99	-99	-99	-99	19	14	21	9	14	14
2	3/1/2002	1	3	3		130162206	2002	22	130163206	13	016	32	3	3	3	1	7	8	9	06	1	96	1	212	15	7,08	197	79	-99	10	5	13	0	-99	-99	-99	-99	-99	-99	-99	-99	-99	-99	15	10	16	13	13	18
2	2/1/2002	1	3	3		130162209	2002	22	130163209	13	016	32	2	3	3	1	7	8	9	09	0	96	1	256	10	3,91	246	102	-99	6	4	10	0	-99	-99	-99	-99	-99	-99	-99	-99	-99	-99	15	16	21	15	24	21
2	3/1/2002	1	3	3		130162215	2002	22	130163215	13	016	32	3	3	3	1	7	8	9	15	1	96	1	291	10	3,44	281	115	-99	9	1	12	0	-99	-99	-99	-99	-99	-99	-99	-99	-99	-99	27	24	21	25	21	18
2	3/1/2002	1	3	3		130162217	2002	22	130163217	13	016	32	3	3	3	0	7	8	9	17	1	96	0	154	16	10,39	138	50	-99	9	7	10	0	-99	-99	-99	-99	-99	-99	-99	-99	-99	-99	14	8	13	6	8	13
2	3/1/2002	1	3	3		130252402	2002	24	130253402	13	025	34	3	3	3	0	7	8	9	02	1	96	1	226	8	3,54	218	92	-99	3	5	8	0	-99	-99	-99	-99	-99	-99	-99	-99	-99	-99	13	14	18	15	14	18
2	2/1/2002	1	3	3		130252408	2002	24	130253408	13	025	34	2	3	3	0	7	8	9	08	1	96	1	238	8	3,36	230	92	-99	4	4	10	0	-99	-99	-99	-99	-99	-99	-99	-99	-99	-99	15	16	18	19	19	18
2	1/1/2002	1	3	3		130362009	2002	20	130363009	13	036	30	1	3	3	1	7	8	9	09	1	96	0	252	12	4,76	240	95	-99	6	6	9	0	-99	-99	-99	-99	-99	-99	-99	-99	-99	-99	15	21	21	18	21	18
2	2/1/2002	1	3	3		130432201	2002	22	130433201	13	043	32	2	3	3	1	7	8	9	01	1	96	1	311	3	,96	308	128	-99	1	2	10	0	-99	-99	-99	-99	-99	-99	-99	-99	-99	-99	25	23	21	24	24	23
2	2/1/2002	1	3	3		130452211	2002	22	130453211	13	045	32	2	3	3	1	7	8	9	11	0	96	0	227	38	16,74	189	58	-99	29	9	30	0	-99	-99	-99	-99	-99	-99	-99	-99	-99	-99	31	16	21	13	16	13
2	1/1/2002	1	3	3		130452306	2002	23	130453306	13	045	33	1	3	3	1	7	8	9	06	1	96	0	270	16	5,93	254	100	-99	9	7	18	0	-99	-99	-99	-99	-99	-99	-99	-99	-99	-99	31	19	23	13	19	18
2	3/1/2002	1	3	3		130452307	2002	23	130453307	13	045	33	3	3	3	1	7	8	9	07	1	96	0	254	39	15,35	215	69	-99	23	16	16	0	-99	-99	-99	-99	-99	-99	-99	-99	-99	-99	28	17	21	17	12	20
2	3/1/2002	1	3	3		130452403	2002	24	130453403	13	045	34	3	3	3	0	7	8	9	03	1	96	99	172	21	12,21	151	53	-99	9	12	12	0	-99	-99	-99	-99	-99	-99	-99	-99	-99	-99	12	8	7	6	16	18
2	1/1/2002	1	3	3		130802102	2002	21	130803102	13	080	31	1	3	3	1	7	8	9	02	1	96	0	204	12	5,88	192	76	-99	9	3	8	0	-99	-99	-99	-99	-99	-99	-99	-99	-99	-99	10	16	13	15	14	16
2	1/1/2002	1	3	3		130802108	2002	21	130803108	13	080	31	1	3	3	0	7	8	9	08	1	96	0	246	44	17,89	202	61	-99	25	19	23	0	-99	-99	-99	-99	-99	-99	-99	-99	-99	-99	6	17	21	20	5	21
2	1/1/2002	1	3	3		130802115	2002	21	130803115	13	080	31	1	3	3	1	7	8	9	15	9	96	1	281	52	18,51	229	69	-99	21	31	15	0	-99	-99	-99	-99	-99	-99	-99	-99	-99	-99	14	14	18	15	24	25
2	3/1/2002	1	3	3		130872101	2002	21	130873101	13	087	31	3	3	3	1	7	8	9	01	1	96	0	299	13	4,35	286	113	-99	7	6	10	0	-99	-99	-99	-99	-99	-99	-99	-99	-99	-99	26	16	21	19	23	23
2	2/1/2002	1	3	3		130872106	2002	21	130873106	13	087	31	2	3	3	1	7	8	9	06	0	96	1	166	2	1,2	164	68	-99	1	1	10	0	-99	-99	-99	-99	-99	-99	-99	-99	-99	-99	13	13	13	6	8	7
2	2/1/2002	1	3	3		130982002	2002	20	130983002	13	098	30	2	3	3	0	7	8	9	02	0	96	0	225	66	29,33	159	30	-99	32	34	13	0	-99	-99	-99	-99	-99	-99	-99	-99	-99	-99	17	10	20	15	19	18
2	3/1/2002	1	3	3		130982013	2002	20	130983013	13	098	30	3	3	3	1	7	8	9	13	1	96	0	300	47	15,67	253	80	-99	35	12	14	0	-99	-99	-99	-99	-99	-99	-99	-99	-99	-99	29	17	20	19	23	26
2	3/1/2002	1	3	3		130982022	2002	20	130983022	13	098	30	3	3	3	1	7	8	9	22	1	96	99	226	48	21,24	178	50	-99	17	31	17	0	-99	-99	-99	-99	-99	-99	-99	-99	-99	-99	15	7	16	13	16	14
2	1/1/2002	1	3	3		130982041	2002	20	130983041	13	098	30	1	3	3	0	7	8	9	41	1	96	1	215	7	3,26	208	86	-99	1	6	12	0	-99	-99	-99	-99	-99	-99	-99	-99	-99	-99	13	13	18	15	16	14
2	2/1/2002	1	3	3		130982064	2002	20	130983064	13	098	30	2	3	3	0	7	8	9	64	1	96	0	268	12	4,48	256	105	-99	9	3	10	0	-99	-99	-99	-99	-99	-99	-99	-99	-99	-99	15	14	23	19	19	21
2	1/1/2002	1	3	3		130982075	2002	20	130983075	13	098	30	1	3	3	1	7	8	9	75	1	96	0	311	4	1,29	307	132	-99	2	2	10	0	-99	-99	-99	-99	-99	-99	-99	-99	-99	-99	15	24	21	24	24	23
2	3/1/2002	1	3	3		130982087	2002	20	130983087	13	098	30	3	3	3	1	7	8	9	87	1	96	1	397	56	14,11	341	107	-99	24	32	10	0	-99	-99	-99	-99	-99	-99	-99	-99	-99	-99	25	35	28	25	30	32
2	1/1/2002	1	3	3		131202201	2002	22	131203201	13	120	32	1	3	3	0	7	8	9	01	1	2	0	230	13	5,65	217	84	-99	7	6	10	0	-99	-99	-99	-99	-99	-99	-99	-99	-99	-99	14	16	14	19	19	13
2	3/1/2002	1	3	3		131202205	2002	22	131203205	13	120	32	3	3	3	0	7	8	9	05	1	1	1	254	23	9,06	231	86	-99	13	10	20	0	-99	-99	-99	-99	-99	-99	-99	-99	-99	-99	6	16	26	15	21	21
2	2/1/2002	1	3	3		131222101	2002	21	131223101	13	122	31	2	3	3	0	7	8	9	01	1	3	1	234	5	2,14	229	97	-99	3	2	12	0	-99	-99	-99	-99	-99	-99	-99	-99	-99	-99	19	16	18	19	8	20
2	3/1/2002	1	3	3		131222102	2002	21	131223102	13	122	31	3	3	3	1	7	8	9	02	1	2	1	199	9	4,52	190	78	-99	5	4	13	0	-99	-99	-99	-99	-99	-99	-99	-99	-99	-99	13	8	13	11	16	16
2	3/1/2002	1	3	3		131222105	2002	21	131223105	13	122	31	3	3	3	0	7	8	9	05	0	1	0	246	24	9,76	222	80	-99	19	5	17	0	-99	-99	-99	-99	-99	-99	-99	-99	-99	-99	15	16	11	24	23	28
2	2/1/2002	1	3	3		131222106	2002	21	131223106	13	122	31	2	3	3	0	7	8	9	06	1	2	1	248	34	13,71	214	72	-99	16	18	21	0	-99	-99	-99	-99	-99	-99	-99	-99	-99	-99	27	21	23	17	21	23
2	2/1/2002	1	3	3		131222108	2002	21	131223108	13	122	31	2	3	3	0	7	8	9	08	1	0	0	254	10	3,94	244	99	-99	4	6	22	0	-99	-99	-99	-99	-99	-99	-99	-99	-99	-99	15	19	18	19	19	16
2	3/1/2002	1	3	3		131232302	2002	23	131233302	13	123	33	3	3	3	0	7	8	9	02	0	99	1	171	3	1,75	168	68	-99	1	2	7	0	-99	-99	-99	-99	-99	-99	-99	-99	-99	-99	15	13	14	13	8	13
2	2/1/2002	1	3	3		131272005	2002	20	131273005	13	127	30	2	3	3	1	7	8	9	05	1	4	1	260	21	8,08	239	89	-99	13	8	20	0	-99	-99	-99	-99	-99	-99	-99	-99	-99	-99	19	21	33	15	13	18
2	1/1/2002	1	3	3		131272008	2002	20	131273008	13	127	30	1	3	3	1	7	8	9	08	1	4	1	332	15	4,52	317	121	-99	7	8	15	0	-99	-99	-99	-99	-99	-99	-99	-99	-99	-99	19	16	25	24	23	26
2	3/1/2002	1	3	3		131322204	2002	22	131323204	13	132	32	3	3	3	0	7	8	9	04	1	3	0	343	45	13,12	298	102	-99	19	26	34	0	-99	-99	-99	-99	-99	-99	-99	-99	-99	-99	46	23	13	25	24	23
2	2/1/2002	1	3	3		131322207	2002	22	131323207	13	132	32	2	3	3	0	7	8	9	07	96	96	96	-96	-96	-96	-96	-96	-96	-96	-96	-96	-96	-96	-96	-96	-96	-96	-96	-96	-96	-96	-96	-96	-96	-96	-96	-96	-96
2	3/1/2002	1	3	3		131322208	2002	22	131323208	13	132	32	3	3	3	0	7	8	9	08	1	1	0	371	143	38,54	228	17	-99	70	73	17	-99	-99	-99	-99	-99	-99	-99	-99	-99	-99	-99	24	18	25	27	27	30
2	2/1/2002	1	3	3		131322214	2002	22	131323214	13	132	32	2	3	3	0	7	8	9	14	96	96	96	-96	-96	-96	-96	-96	-96	-96	-96	-96	-96	-96	-96	-96	-96	-96	-96	-96	-96	-96	-96	-96	-96	-96	-96	-96	-96
2	1/1/2002	1	3	3		131322215	2002	22	131323215	13	132	32	1	3	3	0	7	8	9	15	1	2	0	230	19	8,26	211	86	-99	19	0	47	1	-99	-99	-99	-99	-99	-99	-99	-99	-99	-99	46	47	47	46	44	0
2	1/1/2002	1	3	3		131322303	2002	23	131323303	13	132	33	1	3	3	1	7	8	9	03	1	0	0	259	76	29,34	183	32	-99	38	38	12	0	-99	-99	-99	-99	-99	-99	-99	-99	-99	-99	19	21	20	17	21	18
2	1/1/2002	1	3	3		131322308	2002	23	131323308	13	132	33	1	3	3	1	7	8	9	08	1	1	0	256	14	5,47	242	94	-99	7	7	13	0	-99	-99	-99	-99	-99	-99	-99	-99	-99	-99	11	23	13	19	21	14
2	3/1/2002	1	3	3		131382001	2002	20	131383001	13	138	30	3	3	3	0	7	8	9	01	1	96	1	-96	-96	-96	-96	-96	-96	-96	-96	-96	-96	-96	-96	-96	-96	-96	-96	-96	-96	-96	-96	-96	-96	-96	-96	-96	-96
2	1/1/2002	1	3	3		131382002	2002	20	131383002	13	138	30	1	3	3	0	8	8	9	02	1	96	1	223	7	3,14	216	89	-99	5	2	22	0	-99	-99	-99	-99	-99	-99	-99	-99	-99	-99	9	23	18	15	23	18
2	1/1/2002	1	3	3		131382003	2002	20	131383003	13	138	30	1	3	3	0	8	8	9	03	9	96	0	385	86	22,34	299	72	-99	38	48	26	1	-99	-99	-99	-99	-99	-99	-99	-99	-99	-99	22	26	31	21	14	25
2	1/1/2002	1	3	3		131382006	2002	20	131383006	13	138	30	1	3	3	0	8	8	9	06	1	96	0	202	13	6,44	189	69	-99	5	8	11	0	-99	-99	-99	-99	-99	-99	-99	-99	-99	-99	15	13	16	13	14	20
2	1/1/2002	1	3	3		131382011	2002	20	131383011	13	138	30	1	3	3	0	8	8	9	11	0	96	0	183	22	12,02	161	55	-99	8	14	18	0	-99	-99	-99	-99	-99	-99	-99	-99	-99	-99	13	14	9	19	13	14
2	3/1/2002	1	3	3		131392202	2002	22	131393202	13	139	32	3	3	3	1	7	8	9	02	1	4	1	451	112	24,83	339	73	-99	55	57	24	0	-99	-99	-99	-99	-99	-99	-99	-99	-99	-99	37	17	39	31	26	41
2	1/1/2002	1	3	3		131392206	2002	22	131393206	13	139	32	1	3	3	0	7	8	9	06	1	3	1	223	19	8,52	204	75	-99	10	9	12	0	-99	-99	-99	-99	-99	-99	-99	-99	-99	-99	14	10	9	19	14	21
2	1/1/2002	1	3	3		131392304	2002	23	131393304	13	139	33	1	3	3	1	7	8	9	04	1	2	1	306	79	25,82	227	48	-99	38	41	22	0	-99	-99	-99	-99	-99	-99	-99	-99	-99	-99	24	12	26	20	17	21
2	2/1/2002	1	3	3		131502006	2002	20	131503006	13	150	30	2	3	3	0	7	8	9	06	1	96	99	232	5	2,16	227	97	-99	3	2	10	0	-99	-99	-99	-99	-99	-99	-99	-99	-99	-99	19	21	18	13	23	18
2	2/1/2002	1	3	3		131502009	2002	20	131503009	13	150	30	2	3	3	1	7	8	9	09	1	96	1	169	36	21,3	133	37	-99	20	16	26	0	-99	-99	-99	-99	-99	-99	-99	-99	-99	-99	15	8	7	9	24	4
2	1/1/2002	1	3	3		131502018	2002	20	131503018	13	150	30	1	3	3	0	7	8	9	18	1	96	1	288	5	1,74	283	119	-99	3	2	18	0	-99	-99	-99	-99	-99	-99	-99	-99	-99	-99	19	21	26	15	23	26
2	3/1/2002	1	3	3		131502020	2002	20	131503020	13	150	30	3	3	3	1	7	8	9	20	1	96	0	173	45	26,01	128	30	-99	21	24	25	0	-99	-99	-99	-99	-99	-99	-99	-99	-99	-99	12	8	18	17	12	9
2	1/1/2002	1	3	3		131502021	2002	20	131503021	13	150	30	1	3	3	1	8	8	9	21	1	96	0	228	4	1,75	224	96	-99	1	3	11	0	-99	-99	-99	-99	-99	-99	-99	-99	-99	-99	12	16	18	15	16	23
2	2/1/2002	1	3	3		131572104	2002	21	131573104	13	157	31	2	3	3	0	7	8	9	04	1	96	1	254	51	20,08	203	58	-99	24	27	10	0	-99	-99	-99	-99	-99	-99	-99	-99	-99	-99	25	19	16	19	21	16
2	3/1/2002	1	3	3		131572109	2002	21	131573109	13	157	31	3	3	3	0	7	8	9	09	1	96	0	301	18	5,98	283	112	-99	11	7	12	0	-99	-99	-99	-99	-99	-99	-99	-99	-99	-99	27	24	23	19	24	18
2	1/1/2002	1	3	3		131642202	2002	22	131643202	13	164	32	1	3	3	1	7	8	9	02	1	96	0	231	11	4,76	220	90	-99	7	4	7	0	-99	-99	-99	-99	-99	-99	-99	-99	-99	-99	14	14	16	15	16	16
2	1/1/2002	1	3	3		131692007	2002	20	131693007	13	169	30	1	3	3	0	7	8	9	07	0	96	0	203	15	7,39	188	74	-99	7	8	11	0	-99	-99	-99	-99	-99	-99	-99	-99	-99	-99	13	8	13	14	14	18
2	2/1/2002	1	3	3		131692008	2002	20	131693008	13	169	30	2	3	3	1	7	8	9	08	1	96	1	187	1	,53	186	80	-99	1	0	10	0	-99	-99	-99	-99	-99	-99	-99	-99	-99	-99	11	8	18	13	16	18
2	3/1/2002	1	3	3		131692012	2002	20	131693012	13	169	30	3	3	3	0	7	8	9	12	1	96	1	286	25	8,74	261	99	-99	14	11	20	0	-99	-99	-99	-99	-99	-99	-99	-99	-99	-99	15	14	21	19	19	34
2	2/1/2002	1	3	3		131692013	2002	20	131693013	13	169	30	2	3	3	1	7	8	9	13	1	96	1	253	6	2,37	247	103	-99	4	2	24	0	-99	-99	-99	-99	-99	-99	-99	-99	-99	-99	13	24	-99	25	28	23
2	1/1/2002	1	3	3		131692020	2002	20	131693020	13	169	30	1	3	3	0	7	8	9	20	1	96	0	78	12	15,38	66	21	-99	7	5	7	0	-99	-99	-99	-99	-99	-99	-99	-99	-99	-99	9	6	9	6	2	9
2	1/1/2002	1	3	3		131692021	2002	20	131693021	13	169	30	1	3	3	0	7	8	9	21	1	96	1	191	11	5,76	180	72	-99	8	3	13	0	-99	-99	-99	-99	-99	-99	-99	-99	-99	-99	14	8	14	15	16	16
2	2/1/2002	1	3	3		131692023	2002	20	131693023	13	169	30	2	3	3	1	7	8	9	23	1	96	0	217	37	17,05	180	57	-99	17	20	23	0	-99	-99	-99	-99	-99	-99	-99	-99	-99	-99	15	8	23	14	10	28
2	1/1/2002	1	3	3		131822005	2002	20	131823005	13	182	30	1	3	3	0	7	8	9	05	96	96	96	-96	-96	-96	-96	-96	-96	-96	-96	-96	-96	-96	-96	-96	-96	-96	-96	-96	-96	-96	-96	-96	-96	-96	-96	-96	-96
2	3/1/2002	1	3	3		131822007	2002	20	131823007	13	182	30	3	3	3	0	7	8	9	07	96	96	96	-96	-96	-96	-96	-96	-96	-96	-96	-96	-96	-96	-96	-96	-96	-96	-96	-96	-96	-96	-96	-96	-96	-96	-96	-96	-96
2	1/1/2002	1	3	3		133132204	2002	22	133133204	13	313	32	1	3	3	0	7	8	9	04	1	96	1	205	16	7,8	189	72	-99	5	11	11	0	-99	-99	-99	-99	-99	-99	-99	-99	-99	-99	19	14	18	13	14	18
2	1/1/2002	1	3	3		133132205	2002	22	133133205	13	313	32	1	3	3	0	7	8	9	05	1	96	1	226	5	2,21	221	94	-99	2	3	12	0	-99	-99	-99	-99	-99	-99	-99	-99	-99	-99	12	16	18	15	19	18
2	2/1/2002	1	3	3		200012102	2002	21	200013102	20	001	31	2	3	3	0	7	8	9	02	1	96	1	275	3	1,09	272	118	3	3	0	12	0	-99	-99	-99	-99	-99	-99	-99	-99	-99	-99	14	24	26	19	19	21
2	3/1/2002	1	3	3		200012204	2002	22	200013204	20	001	32	3	3	3	0	7	8	9	04	1	96	1	251	7	2,79	244	104	5	5	2	9	0	-99	-99	-99	-99	-99	-99	-99	-99	-99	-99	15	21	21	15	16	21
2	1/1/2002	1	3	3		200012211	2002	22	200013211	20	001	32	1	3	3	0	7	8	9	11	1	96	0	364	136	37,36	228	20	11	57	79	41	1	-99	-99	-99	-99	-99	-99	-99	-99	-99	-99	19	7	25	5	37	14
2	1/1/2002	1	3	3		200012402	2002	24	200013402	20	001	34	1	3	3	0	8	8	9	02	0	96	0	196	8	4,08	188	75	5	4	4	8	0	-99	-99	-99	-99	-99	-99	-99	-99	-99	-99	11	13	16	15	17	9
2	2/1/2002	1	3	3		200012407	2002	24	200013407	20	001	34	2	3	3	1	7	8	9	07	1	96	0	315	50	15,87	265	86	10	15	35	34	0	-99	-99	-99	-99	-99	-99	-99	-99	-99	-99	26	19	23	15	16	16
2	1/1/2002	1	3	3		200022104	2002	21	200023104	20	002	31	1	3	3	0	8	8	9	04	1	96	1	-96	-96	-96	-96	-96	-96	-96	-96	-96	-96	-96	-96	-96	-96	-96	-96	-96	-96	-96	-96	-96	-96	-96	-96	-96	-96
2	1/1/2002	1	3	3		200022105	2002	21	200023105	20	002	31	1	3	3	0	8	8	9	05	1	96	0	254	8	3,15	246	100	7	4	4	14	0	-99	-99	-99	-99	-99	-99	-99	-99	-99	-99	19	21	16	9	23	18
2	2/1/2002	1	3	3		200022106	2002	21	200023106	20	002	31	2	3	3	1	7	8	9	06	0	96	1	213	24	11,27	189	67	8	4	20	13	0	-99	-99	-99	-99	-99	-99	-99	-99	-99	-99	19	16	18	9	16	16
2	2/1/2002	1	3	3		200022203	2002	22	200023203	20	002	32	2	3	3	0	7	8	9	03	1	96	1	341	22	6,45	319	124	4	16	6	34	0	-99	-99	-99	-99	-99	-99	-99	-99	-99	-99	46	30	23	19	19	34
2	2/1/2002	1	3	3		200062102	2002	21	200063102	20	006	31	2	3	3	1	7	8	9	02	1	96	0	209	21	10,05	188	71	-99	9	12	14	0	-99	-99	-99	-99	-99	-99	-99	-99	-99	-99	14	5	14	15	16	16
2	1/1/2002	1	3	3		200062104	2002	21	200063104	20	006	31	1	3	3	1	8	8	9	04	1	96	1	230	24	10,43	206	74	-99	9	15	13	0	-99	-99	-99	-99	-99	-99	-99	-99	-99	-99	11	14	18	17	8	16
2	1/1/2002	1	3	3		200062106	2002	21	200063106	20	006	31	1	3	3	0	7	8	9	06	1	96	0	380	139	36,58	241	23	-99	75	64	45	1	-99	-99	-99	-99	-99	-99	-99	-99	-99	-99	43	46	1	29	24	26
2	2/1/2002	1	3	3		200062113	2002	21	200063113	20	006	31	2	3	3	0	7	8	9	13	96	96	96	206	4	1,94	202	86	-99	1	3	16	0	-99	-99	-99	-99	-99	-99	-99	-99	-99	-99	12	5	14	13	21	13
2	2/1/2002	1	3	3		200062116	2002	21	200063116	20	006	31	2	3	3	0	7	8	9	16	1	96	0	221	8	3,62	213	90	-99	1	7	8	0	-99	-99	-99	-99	-99	-99	-99	-99	-99	-99	13	14	18	13	16	16
2	1/1/2002	1	3	3		200062119	2002	21	200063119	20	006	31	1	3	3	1	7	8	9	19	96	96	96	196	3	1,53	193	84	-99	2	1	8	0	-99	-99	-99	-99	-99	-99	-99	-99	-99	-99	13	14	16	15	16	13
2	3/1/2002	1	3	3		200062205	2002	22	200063205	20	006	32	3	3	3	1	7	8	9	05	1	96	0	224	43	19,2	181	55	-99	15	28	24	0	-99	-99	-99	-99	-99	-99	-99	-99	-99	-99	13	14	18	15	5	21
2	3/1/2002	1	3	3		200062211	2002	22	200063211	20	006	32	3	3	3	0	7	8	9	11	96	96	96	-96	-96	-96	-96	-96	-96	-96	-96	-96	-96	-96	-96	-96	-96	-96	-96	-96	-96	-96	-96	-96	-96	-96	-96	-96	-96
2	1/1/2002	1	3	3		200062213	2002	22	200063213	20	006	32	1	3	3	1	7	8	9	13	1	96	0	458	138	30,13	320	58	-99	89	49	23	1	-99	-99	-99	-99	-99	-99	-99	-99	-99	-99	40	47	37	40	30	26
2	3/1/2002	1	3	3		200062215	2002	22	200063215	20	006	32	3	3	3	0	7	8	9	15	1	96	0	276	25	9,06	251	96	-99	25	0	40	0	-99	-99	-99	-99	-99	-99	-99	-99	-99	-99	46	16	47	12	19	18
2	2/1/2002	1	3	3		200062222	2002	22	200063222	20	006	32	2	3	3	0	7	8	9	22	0	96	0	306	47	15,36	259	84	-99	39	8	33	0	-99	-99	-99	-99	-99	-99	-99	-99	-99	-99	46	16	21	33	29	21
2	2/1/2002	1	3	3		200062314	2002	23	200063314	20	006	33	2	3	3	0	7	8	9	14	1	96	0	224	28	12,5	196	70	-99	11	17	13	0	-99	-99	-99	-99	-99	-99	-99	-99	-99	-99	15	17	18	15	8	21
2	3/1/2002	1	3	3		200062318	2002	23	200063318	20	006	33	3	3	3	1	7	8	9	18	1	96	0	237	45	18,99	192	53	-99	25	20	10	0	-99	-99	-99	-99	-99	-99	-99	-99	-99	-99	20	13	23	18	17	18
2	2/1/2002	1	3	3		200062323	2002	23	200063323	20	006	33	2	3	3	1	7	8	9	23	1	96	0	223	30	13,45	193	66	-99	23	7	18	0	-99	-99	-99	-99	-99	-99	-99	-99	-99	-99	12	14	18	14	24	21
2	3/1/2002	1	3	3		200062404	2002	24	200063404	20	006	34	3	3	3	1	7	8	9	04	1	96	0	305	11	3,61	294	130	-99	8	3	12	0	-99	-99	-99	-99	-99	-99	-99	-99	-99	-99	20	19	26	24	24	23
2	1/1/2002	1	3	3		200062407	2002	24	200063407	20	006	34	1	3	3	1	8	8	9	07	1	96	0	253	-99	-99	-99	109	-99	8	-99	9	0	-99	-99	-99	-99	-99	-99	-99	-99	-99	-99	15	22	18	20	19	24
2	3/1/2002	1	3	3		200062418	2002	24	200063418	20	006	34	3	3	3	1	7	8	9	18	0	96	0	215	9	4,19	206	93	-99	6	3	23	0	-99	-99	-99	-99	-99	-99	-99	-99	-99	-99	15	21	24	15	12	9
2	4/1/2002	2	4	4		130072301	2002	23	130073301	13	007	33	4	3	3	0	7	8	9	01	96	96	96	-96	-96	-96	-96	-96	-96	-96	-96	-96	-96	-96	-96	-96	-96	-96	-96	-96	-96	-96	-96	-96	-96	-96	-96	-96	-96
2	5/1/2002	2	4	4		130102001	2002	20	130103001	13	010	30	5	3	3	0	7	8	99	01	1	96	1	169	6	3,55	163	64	-99	4	2	10	0	-99	-99	-99	-99	-99	-99	-99	-99	-99	-99	9	13	16	13	10	14
2	6/1/2002	2	4	4		130102006	2002	20	130103006	13	010	30	6	3	3	1	7	8	99	06	1	96	1	172	36	20,93	136	36	-99	22	14	14	0	-99	-99	-99	-99	-99	-99	-99	-99	-99	-99	14	16	14	14	8	18
2	6/1/2002	2	4	4		130162108	2002	21	130163108	13	016	31	6	3	3	0	7	8	8	08	1	96	0	151	8	5,3	143	59	-99	7	1	6	0	-99	-99	-99	-99	-99	-99	-99	-99	-99	-99	13	8	13	11	10	9
2	5/1/2002	2	4	4		130162116	2002	21	130163116	13	016	31	5	3	3	0	7	8	9	16	1	96	0	231	2	,87	229	96	-99	1	1	12	0	-99	-99	-99	-99	-99	-99	-99	-99	-99	-99	19	21	20	19	16	16
2	5/1/2002	2	4	4		130162211	2002	22	130163211	13	016	32	5	3	3	1	7	8	8	11	1	96	0	179	12	6,7	167	66	-99	2	10	18	0	-99	-99	-99	-99	-99	-99	-99	-99	-99	-99	9	8	13	15	13	18
2	6/1/2002	2	4	4		130252302	2002	23	130253302	13	025	33	6	3	3	0	7	8	8	02	1	96	1	196	8	4,08	188	80	-99	3	5	12	0	-99	-99	-99	-99	-99	-99	-99	-99	-99	-99	13	8	18	13	14	18
2	6/1/2002	2	4	4		130252401	2002	24	130253401	13	025	34	6	3	3	1	7	8	8	01	1	96	0	270	72	26,67	198	51	-99	39	33	18	0	-99	-99	-99	-99	-99	-99	-99	-99	-99	-99	15	19	26	14	19	32
2	5/1/2002	2	4	4		130252403	2002	24	130253403	13	025	34	5	3	3	1	7	8	9	03	1	96	1	235	5	2,13	230	90	-99	2	3	13	0	-99	-99	-99	-99	-99	-99	-99	-99	-99	-99	7	15	15	20	17	19
2	5/1/2002	2	4	4		130252406	2002	24	130253406	13	025	34	5	3	3	0	7	8	9	06	1	96	1	253	12	4,74	241	102	-99	5	7	12	0	-99	-99	-99	-99	-99	-99	-99	-99	-99	-99	13	24	14	15	19	25
2	5/1/2002	2	4	4		130362004	2002	20	130363004	13	036	30	5	3	3	0	7	8	99	04	1	96	0	241	46	19,09	195	58	-99	24	22	7	0	-99	-99	-99	-99	-99	-99	-99	-99	-99	-99	19	21	18	17	14	18
2	5/1/2002	2	4	4		130432302	2002	23	130433302	13	043	33	5	3	3	1	7	8	9	02	1	96	0	278	13	4,68	265	106	-99	4	9	13	0	-99	-99	-99	-99	-99	-99	-99	-99	-99	-99	19	21	18	19	16	21
2	4/1/2002	2	4	4		130452204	2002	22	130453204	13	045	32	4	3	3	0	7	8	9	04	0	96	0	302	96	31,79	206	32	-99	59	37	38	0	-99	-99	-99	-99	-99	-99	-99	-99	-99	-99	9	17	15	20	47	26
2	4/1/2002	2	4	4		130452205	2002	22	130453205	13	045	32	4	3	3	0	7	8	9	05	1	96	0	136	29	21,32	107	26	-99	9	20	34	0	-99	-99	-99	-99	-99	-99	-99	-99	-99	-99	34	0	0	0	0	12
2	6/1/2002	2	4	4		130452208	2002	22	130453208	13	045	32	6	3	3	1	7	8	8	08	1	96	1	204	59	28,92	145	27	-99	23	36	21	0	-99	-99	-99	-99	-99	-99	-99	-99	-99	-99	17	17	16	13	6	9
2	6/1/2002	2	4	4		130452302	2002	23	130453302	13	045	33	6	3	3	0	7	8	99	02	1	96	0	135	9	6,67	126	48	-99	2	7	13	0	-99	-99	-99	-99	-99	-99	-99	-99	-99	-99	9	8	4	6	8	9
2	6/1/2002	2	4	4		130452308	2002	23	130453308	13	045	33	6	3	3	0	7	8	8	08	1	96	0	187	8	4,28	179	76	-99	4	4	11	0	-99	-99	-99	-99	-99	-99	-99	-99	-99	-99	19	8	18	14	14	18
2	5/1/2002	2	4	4		130452311	2002	23	130453311	13	045	33	5	3	3	1	7	8	8	11	9	96	1	203	33	16,26	170	52	-99	22	11	24	0	-99	-99	-99	-99	-99	-99	-99	-99	-99	-99	17	30	7	11	16	16
2	5/1/2002	2	4	4		130452401	2002	24	130453401	13	045	34	5	3	3	1	7	8	8	01	1	96	1	99	8	8,08	91	35	-99	4	4	15	0	-99	-99	-99	-99	-99	-99	-99	-99	-99	-99	5	8	9	9	14	7
2	5/1/2002	2	4	4		130802107	2002	21	130803107	13	080	31	5	3	3	0	7	8	8	07	1	96	0	178	36	20,22	142	38	-99	8	28	21	0	-99	-99	-99	-99	-99	-99	-99	-99	-99	-99	9	5	13	11	6	18
2	4/1/2002	2	4	4		130802117	2002	21	130803117	13	080	31	4	3	3	1	7	8	9	17	1	96	0	106	18	16,98	88	29	-99	11	7	46	0	-99	-99	-99	-99	-99	-99	-99	-99	-99	-99	46	0	0	0	0	0
2	4/1/2002	2	4	4		130872105	2002	21	130873105	13	087	31	4	3	3	0	7	8	9	05	96	96	96	-96	-96	-96	-96	-96	-96	-96	-96	-96	-96	-96	-96	-96	-96	-96	-96	-96	-96	-96	-96	-96	-96	-96	-96	-96	-96
2	4/1/2002	2	4	4		130982003	2002	20	130983003	13	098	30	4	3	3	0	7	8	9	03	96	96	96	-96	-96	-96	-96	-96	-96	-96	-96	-96	-96	-96	-96	-96	-96	-96	-96	-96	-96	-96	-96	-96	-96	-96	-96	-96	-96
2	4/1/2002	2	4	4		130982004	2002	20	130983004	13	098	30	4	3	3	0	7	8	9	04	1	96	0	243	24	9,88	219	81	-99	11	13	13	0	-99	-99	-99	-99	-99	-99	-99	-99	-99	-99	12	16	18	15	16	20
2	4/1/2002	2	4	4		130982005	2002	20	130983005	13	098	30	4	3	3	0	7	8	9	05	1	96	0	211	4	1,9	207	86	-99	2	2	18	0	-99	-99	-99	-99	-99	-99	-99	-99	-99	-99	27	16	16	12	19	9
2	5/1/2002	2	4	4		130982009	2002	20	130983009	13	098	30	5	3	3	0	7	8	9	09	1	96	0	261	89	34,1	172	22	-99	31	58	29	1	-99	-99	-99	-99	-99	-99	-99	-99	-99	-99	14	8	18	9	17	20
2	6/1/2002	2	4	4		130982011	2002	20	130983011	13	098	30	6	3	3	0	7	8	8	11	1	96	0	213	52	24,41	161	44	-99	18	34	18	0	-99	-99	-99	-99	-99	-99	-99	-99	-99	-99	14	19	16	6	19	16
2	5/1/2002	2	4	4		130982020	2002	20	130983020	13	098	30	5	3	3	1	7	8	9	20	1	96	0	317	134	42,27	183	3	-99	52	82	15	0	-99	-99	-99	-99	-99	-99	-99	-99	-99	-99	15	21	23	16	28	24
2	4/1/2002	2	4	4		130982023	2002	20	130983023	13	098	30	4	3	3	0	7	8	9	23	9	96	0	207	14	6,76	193	75	-99	11	3	7	0	-99	-99	-99	-99	-99	-99	-99	-99	-99	-99	15	16	16	15	14	16
2	5/1/2002	2	4	4		130982026	2002	20	130983026	13	098	30	5	3	3	0	7	8	9	26	9	96	0	383	89	23,24	294	72	-99	46	43	13	0	-99	-99	-99	-99	-99	-99	-99	-99	-99	-99	34	25	26	29	31	28
2	4/1/2002	2	4	4		130982028	2002	20	130983028	13	098	30	4	3	3	1	7	8	9	28	1	96	1	167	22	13,17	145	48	-99	16	6	12	0	-99	-99	-99	-99	-99	-99	-99	-99	-99	-99	13	16	17	16	5	13
2	5/1/2002	2	4	4		130982032	2002	20	130983032	13	098	30	5	3	3	0	7	8	9	32	1	96	1	224	9	4,02	215	88	-99	2	7	11	0	-99	-99	-99	-99	-99	-99	-99	-99	-99	-99	12	23	16	15	14	18
2	6/1/2002	2	4	4		130982034	2002	20	130983034	13	098	30	6	3	3	1	7	8	8	34	9	96	0	295	64	21,69	231	63	-99	24	40	16	0	-99	-99	-99	-99	-99	-99	-99	-99	-99	-99	14	18	20	17	19	25
2	6/1/2002	2	4	4		130982037	2002	20	130983037	13	098	30	6	3	3	1	7	8	9	37	9	96	0	316	18	5,7	298	121	-99	12	6	16	0	-99	-99	-99	-99	-99	-99	-99	-99	-99	-99	27	30	21	15	23	23
2	4/1/2002	2	4	4		130982040	2002	20	130983040	13	098	30	4	3	3	1	7	8	9	40	96	96	96	-96	-96	-96	-96	-96	-96	-96	-96	-96	-96	-96	-96	-96	-96	-96	-96	-96	-96	-96	-96	-96	-96	-96	-96	-96	-96
2	4/1/2002	2	4	4		130982045	2002	20	130983045	13	098	30	4	3	3	0	7	8	9	45	1	96	0	302	60	19,87	242	63	-99	50	10	17	0	-99	-99	-99	-99	-99	-99	-99	-99	-99	-99	16	16	32	28	30	23
2	4/1/2002	2	4	4		130982050	2002	20	130983050	13	098	30	4	3	3	0	7	8	9	50	1	96	0	311	149	47,91	162	-23	-99	78	71	29	1	-99	-99	-99	-99	-99	-99	-99	-99	-99	-99	16	22	22	25	28	22
2	5/1/2002	2	4	4		130982057	2002	20	130983057	13	098	30	5	3	3	0	7	8	9	57	1	96	0	279	16	5,73	263	104	-99	4	12	14	0	-99	-99	-99	-99	-99	-99	-99	-99	-99	-99	12	16	21	16	19	21
2	6/1/2002	2	4	4		130982063	2002	20	130983063	13	098	30	6	3	3	0	7	8	8	63	0	96	0	193	34	17,62	159	48	-99	14	20	16	0	-99	-99	-99	-99	-99	-99	-99	-99	-99	-99	7	16	18	12	7	11
2	5/1/2002	2	4	4		130982080	2002	20	130983080	13	098	30	5	3	3	1	7	8	99	80	9	96	0	288	22	7,64	266	100	-99	10	12	14	0	-99	-99	-99	-99	-99	-99	-99	-99	-99	-99	29	23	25	15	21	16
2	4/1/2002	2	4	4		131162102	2002	21	131163102	13	116	31	4	3	3	1	7	8	9	02	1	3	0	228	23	10,09	205	76	-99	16	7	12	0	-99	-99	-99	-99	-99	-99	-99	-99	-99	-99	15	23	18	11	19	18
2	6/1/2002	2	4	4		131162104	2002	21	131163104	13	116	31	6	3	3	1	7	8	99	04	1	2	1	180	53	29,44	127	29	-99	29	24	30	0	-99	-99	-99	-99	-99	-99	-99	-99	-99	-99	13	2	0	13	30	18
2	5/1/2002	2	4	4		131222107	2002	21	131223107	13	122	31	5	3	3	0	7	8	9	07	1	4	1	-96	-96	-96	-96	-96	-96	-96	-96	-96	-96	-96	-96	-96	-96	-96	-96	-96	-96	-96	-96	-96	-96	-96	-96	-96	-96
2	5/1/2002	2	4	4		131222109	2002	21	131223109	13	122	31	5	3	3	0	7	8	8	09	96	96	96	-96	-96	-96	-96	-96	-96	-96	-96	-96	-96	-96	-96	-96	-96	-96	-96	-96	-96	-96	-96	-96	-96	-96	-96	-96	-96
2	5/1/2002	2	4	4		131232104	2002	21	131233104	13	123	31	5	3	3	0	7	8	8	04	1	99	1	-96	-96	-96	-96	-96	-96	-96	-96	-96	-96	-96	-96	-96	-96	-96	-96	-96	-96	-96	-96	-96	-96	-96	-96	-96	-96
2	6/1/2002	2	4	4		131232105	2002	21	131233105	13	123	31	6	3	3	0	7	8	8	05	9	3	99	288	66	22,92	222	54	-99	36	30	13	0	-99	-99	-99	-99	-99	-99	-99	-99	-99	-99	24	26	21	25	19	25
2	5/1/2002	2	4	4		131272007	2002	20	131273007	13	127	30	5	3	3	0	7	8	8	07	1	2	1	438	5	1,14	433	165	-99	3	2	27	0	-99	-99	-99	-99	-99	-99	-99	-99	-99	-99	46	30	34	29	30	39
2	5/1/2002	2	4	4		131322102	2002	21	131323102	13	132	31	5	3	3	1	7	8	9	02	1	1	0	301	128	42,52	173	61	-99	92	36	16	0	-99	-99	-99	-99	-99	-99	-99	-99	-99	-99	17	18	20	17	24	26
2	5/1/2002	2	4	4		131322103	2002	21	131323103	13	132	31	5	3	3	1	7	8	9	03	1	4	0	269	80	29,74	189	33	-99	55	25	21	0	-99	-99	-99	-99	-99	-99	-99	-99	-99	-99	17	21	20	14	33	21
2	4/1/2002	2	4	4		131322104	2002	21	131323104	13	132	31	4	3	3	1	7	8	9	04	1	3	0	282	5	1,77	277	115	-99	2	3	8	0	-99	-99	-99	-99	-99	-99	-99	-99	-99	-99	19	24	18	19	23	20
2	5/1/2002	2	4	4		131322106	2002	21	131323106	13	132	31	5	3	3	0	7	8	8	06	1	1	0	298	109	36,58	189	17	-99	55	54	11	-99	-99	-99	-99	-99	-99	-99	-99	-99	-99	-99	24	25	24	22	22	23
2	5/1/2002	2	4	4		131322202	2002	22	131323202	13	132	32	5	3	3	1	7	8	8	02	96	96	96	-96	-96	-96	-96	-96	-96	-96	-96	-96	-96	-96	-96	-96	-96	-96	-96	-96	-96	-96	-96	-96	-96	-96	-96	-96	-96
2	4/1/2002	2	4	4		131322203	2002	22	131323203	13	132	32	4	3	3	1	7	8	9	03	1	4	0	271	46	16,97	225	77	-99	46	0	47	0	-99	-99	-99	-99	-99	-99	-99	-99	-99	-99	46	47	45	40	47	45
2	5/1/2002	2	4	4		131322209	2002	22	131323209	13	132	32	5	3	3	1	7	8	99	09	1	0	0	539	284	52,69	255	7	-99	105	179	42	1	-99	-99	-99	-99	-99	-99	-99	-99	-99	-99	5	8	9	47	47	47
2	6/1/2002	2	4	4		131322211	2002	22	131323211	13	132	32	6	3	3	1	7	8	99	11	1	3	0	289	19	6,57	270	102	-99	10	9	29	0	-99	-99	-99	-99	-99	-99	-99	-99	-99	-99	24	26	21	5	21	28
2	4/1/2002	2	4	4		131322212	2002	22	131323212	13	132	32	4	3	3	1	7	8	9	12	1	2	0	258	16	6,2	242	96	-99	13	3	35	0	-99	-99	-99	-99	-99	-99	-99	-99	-99	-99	43	8	18	14	23	26
2	6/1/2002	2	4	4		131322217	2002	22	131323217	13	132	32	6	3	3	0	7	8	8	17	1	2	0	474	139	29,32	335	61	-99	52	87	47	1	-99	-99	-99	-99	-99	-99	-99	-99	-99	-99	0	0	21	34	47	45
2	6/1/2002	2	4	4		131382005	2002	20	131383005	13	138	30	6	3	3	1	7	8	8	05	1	96	0	234	13	5,56	221	96	-99	11	2	8	0	-99	-99	-99	-99	-99	-99	-99	-99	-99	-99	15	19	16	13	14	18
2	4/1/2002	2	4	4		131382008	2002	20	131383008	13	138	30	4	3	3	0	7	8	9	08	96	96	96	-96	-96	-96	-96	-96	-96	-96	-96	-96	-96	-96	-96	-96	-96	-96	-96	-96	-96	-96	-96	-96	-96	-96	-96	-96	-96
2	6/1/2002	2	4	4		131382012	2002	20	131383012	13	138	30	6	3	3	0	7	8	9	12	1	96	1	256	28	10,94	228	83	-99	18	10	10	0	-99	-99	-99	-99	-99	-99	-99	-99	-99	-99	17	23	20	17	19	14
2	6/1/2002	2	4	4		131382015	2002	20	131383015	13	138	30	6	3	3	1	7	8	8	15	0	96	1	171	35	20,47	136	32	-99	13	22	17	0	-99	-99	-99	-99	-99	-99	-99	-99	-99	-99	9	8	7	12	8	16
2	4/1/2002	2	4	4		131392102	2002	21	131393102	13	139	31	4	3	3	1	7	8	9	02	96	96	96	-96	-96	-96	-96	-96	-96	-96	-96	-96	-96	-96	-96	-96	-96	-96	-96	-96	-96	-96	-96	-96	-96	-96	-96	-96	-96
2	6/1/2002	2	4	4		131392307	2002	23	131393307	13	139	33	6	3	3	1	7	8	9	07	1	3	1	318	80	25,16	238	56	-99	32	48	19	0	-99	-99	-99	-99	-99	-99	-99	-99	-99	-99	13	13	18	17	14	28
2	6/1/2002	2	4	4		131502011	2002	20	131503011	13	150	30	6	3	3	0	7	8	8	11	1	96	0	237	6	2,53	231	99	-99	3	3	8	0	-99	-99	-99	-99	-99	-99	-99	-99	-99	-99	15	16	21	13	16	18
2	4/1/2002	2	4	4		131572205	2002	22	131573205	13	157	32	4	3	3	0	7	8	9	05	1	96	1	363	59	16,25	304	95	-99	35	24	20	0	-99	-99	-99	-99	-99	-99	-99	-99	-99	-99	27	24	21	34	37	26
2	5/1/2002	2	4	4		131642104	2002	21	131643104	13	164	31	5	3	3	0	7	8	8	04	1	96	1	148	6	4,05	142	56	-99	3	3	16	0	-99	-99	-99	-99	-99	-99	-99	-99	-99	-99	5	5	7	6	5	13
2	6/1/2002	2	4	4		131642105	2002	21	131643105	13	164	31	6	3	3	1	7	8	99	05	1	96	1	159	21	13,21	138	47	-99	15	6	10	0	-99	-99	-99	-99	-99	-99	-99	-99	-99	-99	12	14	9	15	16	13
2	6/1/2002	2	4	4		131642203	2002	22	131643203	13	164	32	6	3	3	1	7	8	8	03	1	96	0	289	69	23,88	220	48	-99	34	35	21	-99	-99	-99	-99	-99	-99	-99	-99	-99	-99	-99	21	19	23	25	19	16
2	6/1/2002	2	4	4		131692009	2002	20	131693009	13	169	30	6	3	3	1	7	8	8	09	1	96	0	257	6	2,33	251	108	-99	2	4	13	0	-99	-99	-99	-99	-99	-99	-99	-99	-99	-99	14	21	18	15	19	26
2	6/1/2002	2	4	4		131692010	2002	20	131693010	13	169	30	6	3	3	0	7	8	8	10	1	96	0	264	6	2,27	258	106	-99	2	4	15	0	-99	-99	-99	-99	-99	-99	-99	-99	-99	-99	13	16	18	17	13	28
2	4/1/2002	2	4	4		131692011	2002	20	131693011	13	169	30	4	3	3	0	7	8	9	11	1	96	0	233	93	39,91	140	3	-99	54	39	12	0	-99	-99	-99	-99	-99	-99	-99	-99	-99	-99	22	18	21	19	10	20
2	6/1/2002	2	4	4		131692014	2002	20	131693014	13	169	30	6	3	3	0	7	8	8	14	96	96	96	229	31	13,54	198	67	-99	14	17	13	0	-99	-99	-99	-99	-99	-99	-99	-99	-99	-99	15	16	20	15	23	23
2	4/1/2002	2	4	4		131692019	2002	20	131693019	13	169	30	4	3	3	1	7	8	9	19	1	96	0	235	12	5,11	223	91	-99	6	6	16	0	-99	-99	-99	-99	-99	-99	-99	-99	-99	-99	19	8	18	15	16	21
2	4/1/2002	2	4	4		131822001	2002	20	131823001	13	182	30	4	3	3	0	7	8	9	01	1	96	99	237	29	12,24	208	75	-99	15	14	11	0	-99	-99	-99	-99	-99	-99	-99	-99	-99	-99	19	13	18	13	16	18
2	4/1/2002	2	4	4		131822006	2002	20	131823006	13	182	30	4	3	3	1	7	8	9	06	96	96	96	-96	-96	-96	-96	-96	-96	-96	-96	-96	-96	-96	-96	-96	-96	-96	-96	-96	-96	-96	-96	-96	-96	-96	-96	-96	-96
2	4/1/2002	2	4	4		133132102	2002	21	133133102	13	313	31	4	3	3	0	7	8	9	02	1	96	1	238	15	6,3	223	88	-99	7	8	9	0	-99	-99	-99	-99	-99	-99	-99	-99	-99	-99	14	14	21	19	16	18
2	5/1/2002	2	4	4		133132104	2002	21	133133104	13	313	31	5	3	3	0	7	8	99	04	1	96	0	361	111	30,75	250	53	-99	43	68	38	1	-99	-99	-99	-99	-99	-99	-99	-99	-99	-99	9	14	16	9	21	43
2	6/1/2002	2	4	4		200012201	2002	22	200013201	20	001	32	6	3	3	0	7	8	8	01	1	96	1	276	63	22,83	213	54	13	34	29	29	0	-99	-99	-99	-99	-99	-99	-99	-99	-99	-99	26	7	34	13	23	21
2	5/1/2002	2	4	4		200012208	2002	22	200013208	20	001	32	5	3	3	1	7	8	9	08	1	96	0	372	140	37,63	232	15	31	65	75	40	1	-99	-99	-99	-99	-99	-99	-99	-99	-99	-99	26	23	21	26	28	21
2	5/1/2002	2	4	4		200012209	2002	22	200013209	20	001	32	5	3	3	0	7	8	9	09	96	96	96	-96	-96	-96	-96	-96	-96	-96	-96	-96	-96	-96	-96	-96	-96	-96	-96	-96	-96	-96	-96	-96	-96	-96	-96	-96	-96
2	6/1/2002	2	4	4		200012401	2002	24	200013401	20	001	34	6	3	3	1	7	8	99	01	1	96	0	248	38	15,32	210	68	3	24	14	13	0	-99	-99	-99	-99	-99	-99	-99	-99	-99	-99	17	14	21	26	16	21
2	5/1/2002	2	4	4		200012409	2002	24	200013409	20	001	34	5	3	3	0	7	8	9	09	1	96	0	227	23	10,13	204	76	5	11	12	24	0	-99	-99	-99	-99	-99	-99	-99	-99	-99	-99	25	2	26	13	21	18
2	5/1/2002	2	4	4		200022107	2002	21	200023107	20	002	31	5	3	3	0	7	8	99	07	99	96	1	357	66	18,49	291	84	1	34	32	27	0	-99	-99	-99	-99	-99	-99	-99	-99	-99	-99	19	21	32	34	33	28
2	6/1/2002	2	4	4		200022109	2002	21	200023109	20	002	31	6	3	3	1	7	8	8	09	0	96	1	449	169	37,64	280	28	39	89	80	38	1	-99	-99	-99	-99	-99	-99	-99	-99	-99	-99	13	47	45	25	47	37
2	4/1/2002	2	4	4		200022112	2002	21	200023112	20	002	31	4	3	3	1	7	8	9	12	1	96	1	236	5	2,12	231	97	3	4	1	9	0	-99	-99	-99	-99	-99	-99	-99	-99	-99	-99	19	19	17	16	22	22
2	5/1/2002	2	4	4		200022304	2002	23	200023304	20	002	33	5	3	3	0	7	8	9	04	9	96	0	335	125	37,31	210	31	18	41	84	29	0	-99	-99	-99	-99	-99	-99	-99	-99	-99	-99	17	24	16	20	19	20
2	4/1/2002	2	4	4		200022305	2002	23	200023305	20	002	33	4	3	3	0	7	8	9	05	0	96	1	238	26	10,92	212	77	7	20	6	32	0	-99	-99	-99	-99	-99	-99	-99	-99	-99	-99	34	40	14	13	8	18
2	5/1/2002	2	4	4		200062105	2002	21	200063105	20	006	31	5	3	3	0	7	8	8	05	1	96	0	174	22	12,64	152	56	-99	10	12	15	0	-99	-99	-99	-99	-99	-99	-99	-99	-99	-99	6	8	16	14	8	14
2	4/1/2002	2	4	4		200062206	2002	22	200063206	20	006	32	4	3	3	1	7	8	9	06	1	96	0	379	78	20,58	301	92	-99	67	11	38	0	-99	-99	-99	-99	-99	-99	-99	-99	-99	-99	46	47	47	46	47	21
2	5/1/2002	2	4	4		200062207	2002	22	200063207	20	006	32	5	3	3	1	7	8	8	07	1	96	1	244	22	9,02	222	88	-99	14	8	13	0	-99	-99	-99	-99	-99	-99	-99	-99	-99	-99	15	16	21	15	16	21
2	5/1/2002	2	4	4		200062208	2002	22	200063208	20	006	32	5	3	3	1	7	8	8	08	1	96	0	315	16	5,08	299	112	-99	8	8	14	0	-99	-99	-99	-99	-99	-99	-99	-99	-99	-99	24	21	23	19	23	26
2	5/1/2002	2	4	4		200062220	2002	22	200063220	20	006	32	5	3	3	0	7	8	8	20	1	96	1	241	11	4,56	230	98	-99	5	6	11	0	-99	-99	-99	-99	-99	-99	-99	-99	-99	-99	14	16	20	13	16	18
2	6/1/2002	2	4	4		200062303	2002	23	200063303	20	006	33	6	3	3	1	7	8	8	03	1	96	0	257	45	17,51	212	66	-99	23	22	29	0	-99	-99	-99	-99	-99	-99	-99	-99	-99	-99	19	24	21	25	8	21
2	4/1/2002	2	4	4		200062309	2002	23	200063309	20	006	33	4	3	3	99	7	8	9	09	96	96	96	-96	-96	-96	-96	-96	-96	-96	-96	-96	-96	-96	-96	-96	-96	-96	-96	-96	-96	-96	-96	-96	-96	-96	-96	-96	-96
2	5/1/2002	2	4	4		200062310	2002	23	200063310	20	006	33	5	3	3	0	7	8	8	10	99	96	0	141	18	12,77	123	44	-99	6	12	19	0	-99	-99	-99	-99	-99	-99	-99	-99	-99	-99	0	0	3	15	19	9
2	5/1/2002	2	4	4		200062313	2002	23	200063313	20	006	33	5	3	3	1	7	8	8	13	1	96	0	245	19	7,76	226	84	-99	5	14	12	0	-99	-99	-99	-99	-99	-99	-99	-99	-99	-99	12	19	16	19	14	21
2	5/1/2002	2	4	4		200062315	2002	23	200063315	20	006	33	5	3	3	1	7	8	8	15	1	96	0	225	18	8	207	76	-99	8	10	12	0	-99	-99	-99	-99	-99	-99	-99	-99	-99	-99	13	14	13	13	13	16
2	4/1/2002	2	4	4		200062321	2002	23	200063321	20	006	33	4	3	3	0	7	8	9	21	9	96	0	159	4	2,52	155	64	-99	2	2	18	0	-99	-99	-99	-99	-99	-99	-99	-99	-99	-99	1	2	7	9	14	9
2	7/1/2002	3		5		130072205	2002	22	130073205	13	007	32	7	3	3	0	7	8	9	05	0	96	0	244	65	26,64	179	33	-99	25	40	18	0	-99	-99	-99	-99	-99	-99	-99	-99	-99	-99	11	8	16	9	19	16
2	9/1/2002	3		5		130162207	2002	22	130163207	13	016	32	9	3	3	0	7	8	8	07	1	96	0	236	2	,85	234	112	-99	1	1	10	0	-99	-99	-99	-99	-99	-99	-99	-99	-99	-99	15	19	21	13	23	13
2	7/1/2002	3		5		130162210	2002	22	130163210	13	016	32	7	3	3	0	7	8	8	10	1	96	1	280	30	10,71	250	91	-99	14	16	19	0	-99	-99	-99	-99	-99	-99	-99	-99	-99	-99	17	19	23	15	16	21
2	7/1/2002	3		5		130252301	2002	23	130253301	13	025	33	7	3	3	1	7	8	8	01	1	96	0	290	70	24,14	220	52	-99	35	35	24	0	-99	-99	-99	-99	-99	-99	-99	-99	-99	-99	15	28	14	17	21	28
2	8/1/2002	3		5		130362001	2002	20	130363001	13	036	30	8	3	3	1	7	8	8	01	1	96	0	304	18	5,92	286	112	-99	10	8	7	0	-99	-99	-99	-99	-99	-99	-99	-99	-99	-99	26	21	21	19	23	21
2	9/1/2002	3		5		130362005	2002	20	130363005	13	036	30	9	3	3	1	7	8	8	05	1	96	0	200	13	6,5	187	72	-99	8	5	8	0	-99	-99	-99	-99	-99	-99	-99	-99	-99	-99	19	14	14	15	14	16
2	9/1/2002	3		5		130362006	2002	20	130363006	13	036	30	9	3	3	1	7	8	8	06	1	96	0	234	29	12,39	205	71	-99	13	16	7	0	-99	-99	-99	-99	-99	-99	-99	-99	-99	-99	17	14	14	17	21	16
2	8/1/2002	3		5		130432105	2002	21	130433105	13	043	31	8	3	3	0	7	8	8	05	1	96	0	156	18	11,54	138	46	-99	9	9	8	0	-99	-99	-99	-99	-99	-99	-99	-99	-99	-99	13	14	14	9	10	-99
2	8/1/2002	3		5		130432203	2002	22	130433203	13	043	32	8	3	3	1	7	8	8	03	1	96	0	155	7	4,52	148	57	-99	4	3	12	0	-99	-99	-99	-99	-99	-99	-99	-99	-99	-99	6	13	13	7	8	18
2	7/1/2002	3		5		130452303	2002	23	130453303	13	045	33	7	3	3	1	7	8	8	03	1	96	1	200	6	3	194	83	-99	1	5	10	0	-99	-99	-99	-99	-99	-99	-99	-99	-99	-99	15	14	13	13	16	16
2	7/1/2002	3		5		130452305	2002	23	130453305	13	045	33	7	3	3	1	7	8	8	05	1	96	1	278	42	15,11	236	74	-99	24	18	25	0	-99	-99	-99	-99	-99	-99	-99	-99	-99	-99	14	16	20	34	24	21
2	8/1/2002	3		5		130452309	2002	23	130453309	13	045	33	8	3	3	1	7	8	8	09	1	96	1	212	9	4,25	203	83	-99	4	5	6	0	-99	-99	-99	-99	-99	-99	-99	-99	-99	-99	18	16	14	12	16	16
2	9/1/2002	3		5		130452310	2002	23	130453310	13	045	33	9	3	3	1	7	8	8	10	9	96	0	93	5	5,38	88	35	-99	0	5	14	0	-99	-99	-99	-99	-99	-99	-99	-99	-99	-99	5	5	7	5	5	7
2	9/1/2002	3		5		130452406	2002	24	130453406	13	045	34	9	3	3	1	7	8	8	06	1	96	0	226	34	15,04	192	62	-99	23	11	18	0	-99	-99	-99	-99	-99	-99	-99	-99	-99	-99	26	14	26	17	14	13
2	7/1/2002	3		5		130802111	2002	21	130803111	13	080	31	7	3	3	1	7	8	99	11	9	96	0	187	43	22,99	144	32	-99	23	20	16	0	-99	-99	-99	-99	-99	-99	-99	-99	-99	-99	6	5	21	17	10	21
2	7/1/2002	3		5		130802118	2002	21	130803118	13	080	31	7	3	3	0	7	8	99	18	1	96	0	134	10	7,46	124	46	-99	3	7	10	0	-99	-99	-99	-99	-99	-99	-99	-99	-99	-99	6	8	7	6	6	7
2	8/1/2002	3		5		130872108	2002	21	130873108	13	087	31	8	3	3	0	7	8	8	08	1	96	1	208	16	7,69	192	74	-99	7	9	13	0	-99	-99	-99	-99	-99	-99	-99	-99	-99	-99	13	8	18	12	16	13
2	7/1/2002	3		5		130982006	2002	20	130983006	13	098	30	7	3	3	1	7	8	99	06	1	96	1	243	57	23,46	186	45	-99	26	31	13	0	-99	-99	-99	-99	-99	-99	-99	-99	-99	-99	13	17	14	17	17	21
2	7/1/2002	3		5		130982014	2002	20	130983014	13	098	30	7	3	3	0	7	8	8	14	1	96	0	250	22	8,8	228	85	-99	6	16	21	0	-99	-99	-99	-99	-99	-99	-99	-99	-99	-99	13	16	21	5	21	16
2	7/1/2002	3		5		130982036	2002	20	130983036	13	098	30	7	3	3	0	7	8	8	36	9	96	1	227	36	15,86	191	61	-99	13	23	21	0	-99	-99	-99	-99	-99	-99	-99	-99	-99	-99	6	16	20	15	16	16
2	7/1/2002	3		5		130982051	2002	20	130983051	13	098	30	7	3	3	1	7	8	8	51	1	96	0	268	12	4,48	256	102	-99	6	6	15	0	-99	-99	-99	-99	-99	-99	-99	-99	-99	-99	17	16	23	13	19	26
2	9/1/2002	3		5		130982054	2002	20	130983054	13	098	30	9	3	3	0	7	8	8	54	1	96	0	378	28	7,41	350	128	-99	17	11	12	0	-99	-99	-99	-99	-99	-99	-99	-99	-99	-99	27	29	28	25	33	28
2	7/1/2002	3		5		130982055	2002	20	130983055	13	098	30	7	3	3	0	7	8	8	55	1	96	0	240	40	16,67	200	61	-99	23	17	9	0	-99	-99	-99	-99	-99	-99	-99	-99	-99	-99	14	19	20	14	16	13
2	7/1/2002	3		5		131222103	2002	21	131223103	13	122	31	7	3	3	1	7	8	8	03	0	3	1	403	27	6,7	376	140	-99	14	13	17	0	-99	-99	-99	-99	-99	-99	-99	-99	-99	-99	33	24	33	29	31	18
2	7/1/2002	3		5		131222104	2002	21	131223104	13	122	31	7	3	3	0	7	8	8	04	1	2	0	320	2	,63	318	135	-99	1	1	14	0	-99	-99	-99	-99	-99	-99	-99	-99	-99	-99	29	29	21	27	19	23
2	7/1/2002	3		5		131272002	2002	20	131273002	13	127	30	7	3	3	1	7	8	8	02	1	4	0	266	26	9,77	240	86	-99	17	9	24	0	-99	-99	-99	-99	-99	-99	-99	-99	-99	-99	34	10	20	19	21	21
2	7/1/2002	3		5		131272006	2002	20	131273006	13	127	30	7	3	3	0	7	8	8	06	1	4	0	236	18	7,63	218	85	-99	9	9	17	0	-99	-99	-99	-99	-99	-99	-99	-99	-99	-99	15	8	21	15	16	23
2	8/1/2002	3		5		131272010	2002	20	131273010	13	127	30	8	3	3	0	7	8	8	10	1	0	0	267	17	6,37	250	102	-99	8	9	47	0	-99	-99	-99	-99	-99	-99	-99	-99	-99	-99	15	0	13	24	21	14
2	7/1/2002	3		5		131322109	2002	21	131323109	13	132	31	7	3	3	0	7	8	8	09	9	4	0	233	108	46,35	125	6	-99	49	59	3	1	-99	-99	-99	-99	-99	-99	-99	-99	-99	-99	16	15	18	17	16	17
2	7/1/2002	3		5		131322201	2002	22	131323201	13	132	32	7	3	3	0	7	8	8	01	1	4	0	327	37	11,31	290	108	-99	12	25	42	0	-99	-99	-99	-99	-99	-99	-99	-99	-99	-99	46	24	4	6	8	18
2	7/1/2002	3		5		131322206	2002	22	131323206	13	132	32	7	3	3	0	7	8	8	06	1	1	0	317	19	5,99	298	106	-99	12	7	29	0	-99	-99	-99	-99	-99	-99	-99	-99	-99	-99	19	24	23	19	24	26
2	7/1/2002	3		5		131322210	2002	22	131323210	13	132	32	7	3	3	1	7	8	99	10	1	2	1	218	13	5,96	205	80	-99	10	3	13	0	-99	-99	-99	-99	-99	-99	-99	-99	-99	-99	17	16	21	9	16	21
2	8/1/2002	3		5		131382013	2002	20	131383013	13	138	30	8	3	3	0	7	8	8	13	1	96	0	217	15	6,91	202	76	-99	11	4	23	0	-99	-99	-99	-99	-99	-99	-99	-99	-99	-99	31	14	16	15	14	16
2	7/1/2002	3		5		131392306	2002	23	131393306	13	139	33	7	3	3	1	7	8	8	06	96	96	96	-96	-96	-96	-96	-96	-96	-96	-96	-96	-96	-96	-96	-96	-96	-96	-96	-96	-96	-96	-96	-96	-96	-96	-96	-96	-96
2	7/1/2002	3		5		131392308	2002	23	131393308	13	139	33	7	3	3	1	7	8	8	08	1	1	1	215	28	13,02	187	63	-99	18	10	24	0	-99	-99	-99	-99	-99	-99	-99	-99	-99	-99	19	16	21	14	23	21
2	7/1/2002	3		5		131392309	2002	23	131393309	13	139	33	7	3	3	1	7	8	8	09	1	3	1	314	91	28,98	223	40	-99	25	66	23	0	-99	-99	-99	-99	-99	-99	-99	-99	-99	-99	5	19	23	20	24	26
2	9/1/2002	3		5		131502007	2002	20	131503007	13	150	30	9	3	3	0	7	99	8	07	1	96	0	225	82	36,44	143	24	-99	26	56	20	0	-99	-99	-99	-99	-99	-99	-99	-99	-99	-99	6	12	19	6	7	16
2	7/1/2002	3		5		131502008	2002	20	131503008	13	150	30	7	3	3	1	7	8	8	08	1	96	0	210	29	13,81	181	61	-99	18	11	15	0	-99	-99	-99	-99	-99	-99	-99	-99	-99	-99	14	23	20	13	16	16
2	7/1/2002	3		5		131502013	2002	20	131503013	13	150	30	7	3	3	1	7	8	9	13	1	96	0	239	2	,84	237	103	-99	1	1	8	0	-99	-99	-99	-99	-99	-99	-99	-99	-99	-99	15	14	16	13	21	18
2	8/1/2002	3		5		131502015	2002	20	131503015	13	150	30	8	3	3	0	7	8	8	15	1	96	0	232	44	18,97	188	53	-99	22	22	9	0	-99	-99	-99	-99	-99	-99	-99	-99	-99	-99	19	12	21	17	14	16
2	7/1/2002	3		5		131572101	2002	21	131573101	13	157	31	7	3	3	1	7	8	8	01	1	96	99	384	49	12,76	335	112	-99	26	23	28	0	-99	-99	-99	-99	-99	-99	-99	-99	-99	-99	46	30	34	27	28	26
2	7/1/2002	3		5		131572110	2002	21	131573110	13	157	31	7	3	3	0	7	8	8	10	99	96	99	-96	-96	-96	-96	-96	-96	-96	-96	-96	-96	-96	-96	-96	-96	-96	-96	-96	-96	-96	-96	-96	-96	-96	-96	-96	-96
2	7/1/2002	3		5		131572203	2002	22	131573203	13	157	32	7	3	3	1	7	8	8	03	1	96	0	239	3	1,26	236	101	-99	2	1	8	0	-99	-99	-99	-99	-99	-99	-99	-99	-99	-99	19	16	18	19	19	14
2	7/1/2002	3		5		131692016	2002	20	131693016	13	169	30	7	3	3	1	7	8	99	16	96	96	96	-96	-96	-96	-96	-96	-96	-96	-96	-96	-96	-96	-96	-96	-96	-96	-96	-96	-96	-96	-96	-96	-96	-96	-96	-96	-96
2	8/1/2002	3		5		133132101	2002	21	133133101	13	313	31	8	3	3	1	7	8	8	01	1	96	1	172	9	5,23	163	64	-99	7	2	7	0	-99	-99	-99	-99	-99	-99	-99	-99	-99	-99	15	14	13	14	8	14
2	8/1/2002	3		5		133132201	2002	22	133133201	13	313	32	8	3	3	1	7	8	8	01	1	96	0	235	11	4,68	224	88	-99	3	8	15	0	-99	-99	-99	-99	-99	-99	-99	-99	-99	-99	11	14	18	19	18	14
2	8/1/2002	3		5		200012101	2002	21	200013101	20	001	31	8	3	3	0	7	8	8	01	1	96	0	256	6	2,34	250	105	4	3	3	13	0	-99	-99	-99	-99	-99	-99	-99	-99	-99	-99	15	19	28	19	19	18
2	8/1/2002	3		5		200012203	2002	22	200013203	20	001	32	8	3	3	0	7	8	8	03	1	96	1	271	1	,37	270	116	1	0	1	11	0	-99	-99	-99	-99	-99	-99	-99	-99	-99	-99	13	13	21	15	21	23
2	7/1/2002	3		5		200012410	2002	24	200013410	20	001	34	7	3	3	1	7	8	9	10	96	96	96	-96	-96	-96	-96	-96	-96	-96	-96	-96	-96	-96	-96	-96	-96	-96	-96	-96	-96	-96	-96	-96	-96	-96	-96	-96	-96
2	7/1/2002	3		5		200022307	2002	23	200023307	20	002	33	7	3	3	1	7	8	99	07	1	96	0	167	8	4,79	159	63	1	3	5	9	0	-99	-99	-99	-99	-99	-99	-99	-99	-99	-99	11	16	14	13	16	16
2	8/1/2002	3		5		200062223	2002	22	200063223	20	006	32	8	3	3	1	7	8	8	23	1	96	1	225	19	8,44	206	79	-99	9	10	16	0	-99	-99	-99	-99	-99	-99	-99	-99	-99	-99	24	16	18	13	8	18
2	7/1/2002	3		5		200062307	2002	23	200063307	20	006	33	7	3	3	0	7	8	8	07	1	96	0	194	10	5,15	184	76	-99	2	8	11	0	-99	-99	-99	-99	-99	-99	-99	-99	-99	-99	13	13	7	13	8	18
2	8/1/2002	3		5		200062405	2002	24	200063405	20	006	34	8	3	3	1	7	8	8	05	1	96	0	216	34	15,74	182	90	-99	8	26	18	0	-99	-99	-99	-99	-99	-99	-99	-99	-99	-99	15	10	3	13	14	14
2	9/1/2002	3		5		200062410	2002	24	200063410	20	006	34	9	3	3	0	7	8	8	10	1	96	0	195	8	4,1	187	92	-99	7	1	15	0	-99	-99	-99	-99	-99	-99	-99	-99	-99	-99	12	13	16	15	5	20
2	9/1/2002	3		5		200062417	2002	24	200063417	20	006	34	9	3	3	0	7	8	8	17	1	96	0	400	138	34,5	262	177	-99	63	75	40	1	-99	-99	-99	-99	-99	-99	-99	-99	-99	-99	29	7	39	25	-99	43
2	8/1/2002	3		5		200062419	2002	24	200063419	20	006	34	8	3	3	0	7	8	8	19	1	96	0	213	10	4,69	203	93	-99	6	4	13	0	-99	-99	-99	-99	-99	-99	-99	-99	-99	-99	14	13	9	19	16	21
3	9/1/2000	3	1	1		130173104	2000	31	130174104	13	017	41	9	4	4	1	9	10	10	04	1	4	0	320	1	,31	319	135	-99	1	0	9	0	69	99	95	82	88	105	123	116	109	112	27	21	28	24	24	21
3	9/1/2000	3	1	1		131163101	2000	31	131164101	13	116	41	9	4	4	0	9	9	10	01	1	2	0	230	8	3,48	222	91	-99	4	4	7	0	10	50	50	12	21	87	100	100	88	92	19	19	18	15	14	20
3	9/1/2000	3	1	1		131163107	2000	31	131164107	13	116	41	9	4	4	1	9	9	10	07	1	2	1	268	3	1,12	265	112	-99	2	1	12	0	31	95	90	38	54	95	116	113	97	101	19	23	14	19	19	21
3	9/1/2000	3	1	1		131203101	2000	31	131204101	13	120	41	9	4	4	1	9	10	10	01	1	2	1	488	114	23,36	374	92	-99	50	64	26	0	99	1	1	98	21	130	77	77	120	92	46	21	26	25	28	31
3	9/1/2000	3	1	1		131203102	2000	31	131204102	13	120	41	9	4	4	1	9	10	10	02	1	3	0	387	58	14,99	329	104	-99	29	29	40	0	97	1	5	86	42	119	77	84	111	98	46	26	28	31	24	41
3	8/1/2000	3	1	1		131223101	2000	31	131224101	13	122	41	8	4	4	1	9	10	10	01	1	2	0	155	15	9,68	140	50	-99	7	8	16	0	1	25	10	1	1	72	93	87	71	73	13	16	7	9	8	9
3	9/1/2000	3	1	1		131223105	2000	31	131224105	13	122	41	9	4	4	1	9	9	10	05	1	4	1	306	16	5,23	290	113	-99	7	9	13	0	58	25	25	58	58	102	93	93	102	102	19	28	28	19	21	23
3	8/1/2000	3	1	1		131273002	2000	30	131274002	13	127	40	8	4	4	0	9	10	10	02	1	3	1	290	8	2,76	282	118	-99	4	4	10	0	46	50	50	54	66	99	100	100	101	104	15	19	25	19	24	23
3	9/1/2000	3	1	1		131273004	2000	30	131274004	13	127	40	9	4	4	1	9	10	10	04	1	1	0	387	26	6,72	361	132	-99	19	7	20	0	97	10	25	96	86	119	87	93	117	111	33	19	32	27	28	39
3	7/1/2000	3	1	1		131273006	2000	30	131274006	13	127	40	7	4	4	1	9	10	10	06	1	4	99	439	10	2,28	429	162	-99	7	3	24	0	99	50	50	99	99	129	100	100	130	125	46	29	36	46	28	28
3	9/1/2000	3	1	1		131273007	2000	30	131274007	13	127	40	9	4	4	1	9	9	10	07	1	4	0	314	18	5,73	296	121	-99	9	9	40	0	66	25	25	66	73	104	93	93	104	106	40	0	26	19	24	28
3	8/1/2000	3	1	1		131573201	2000	32	131574201	13	157	42	8	4	4	0	9	10	10	01	1	96	0	436	7	1,61	429	174	-99	4	3	15	0	99	75	75	99	99	128	107	107	130	130	38	30	32	34	35	32
3	7/1/2000	3	1	1		131573205	2000	32	131574205	13	157	42	7	4	4	0	9	10	10	05	1	96	0	422	26	6,16	396	153	-99	17	9	24	0	99	10	25	99	98	126	87	93	125	120	29	37	28	29	30	26
3	7/1/2000	3	1	1		131573213	2000	32	131574213	13	157	42	7	4	4	1	9	10	10	13	96	96	96	-96	-96	-96	-96	-96	-96	-96	-96	-96	-96	-96	-96	-96	-96	-96	-96	-96	-96	-96	-96	-96	-96	-96	-96	-96	-96
3	7/1/2000	3	1	1		131823013	2000	30	131824013	13	182	40	7	4	4	0	9	10	10	13	1	96	0	264	16	6,06	248	97	-99	8	8	8	0	27	25	25	27	31	94	93	93	94	95	17	19	16	13	21	21
3	7/1/2000	3	1	1		200013302	2000	33	200014302	20	001	43	7	4	4	1	9	10	99	02	1	3	1	262	8	3,05	254	106	5	6	2	18	0	27	50	50	31	46	94	100	100	95	99	25	8	26	13	14	21
3	9/1/2000	3	1	1		200013308	2000	33	200014308	20	001	43	9	4	4	0	9	10	10	08	1	3	1	252	12	4,76	240	97	4	12	0	11	0	21	25	25	21	31	92	93	93	92	95	19	21	18	25	21	21
3	7/1/2000	3	1	1		200023206	2000	32	200024206	20	002	42	7	4	4	0	9	10	99	06	1	96	99	357	19	5,32	338	134	3	9	10	39	0	90	25	25	90	88	113	93	93	113	112	12	16	21	15	8	32
3	8/1/2000	3	1	1		200063120	2000	31	200064120	20	006	41	8	4	4	0	9	10	10	20	1	1	0	392	15	3,83	377	145	-99	10	5	13	0	98	25	25	98	96	120	93	93	121	117	27	30	28	34	29	34
3	9/1/2000	3	1	1		200063121	2000	31	200064121	20	006	41	9	4	4	0	9	10	10	21	1	0	0	349	82	23,5	267	65	-99	22	60	35	0	86	1	1	42	2	111	77	77	98	80	12	21	20	12	23	20
3	8/1/2000	3	1	1		200063210	2000	32	200064210	20	006	42	8	4	4	1	9	10	10	10	1	3	99	250	12	4,8	238	96	-99	8	4	22	0	18	25	25	21	27	91	93	93	92	94	26	16	16	19	19	18
3	8/1/2000	3	1	1		200063216	2000	32	200064216	20	006	42	8	4	4	0	9	10	10	16	1	2	0	256	8	3,13	248	102	-99	7	1	22	0	21	50	50	27	38	92	100	100	94	97	19	21	20	15	16	14
3	8/1/2000	3	1	1		200063217	2000	32	200064217	20	006	42	8	4	4	0	9	10	10	17	1	4	99	366	17	4,64	349	141	-99	11	6	28	0	92	25	25	93	93	114	93	93	115	115	24	24	23	24	24	21
3	9/1/2000	3	1	1		200063305	2000	33	200064305	20	006	43	9	4	4	1	9	10	10	05	1	3	1	243	26	10,7	217	85	-99	19	7	16	0	16	10	10	10	13	90	87	87	87	89	17	19	23	13	24	23
3	9/1/2000	3	1	1		200063311	2000	33	200064311	20	006	43	9	4	4	0	9	9	10	11	1	4	0	-96	-96	-96	-96	-96	-96	-96	-96	-96	-96	-96	-96	-96	-96	-96	-96	-96	-96	-96	-96	-96	-96	-96	-96	-96	-96
3	9/1/2000	3	1	1		200063321	2000	33	200064321	20	006	43	9	4	4	1	9	10	10	21	0	2	0	198	1	,51	197	84	-99	1	0	15	0	3	99	95	4	13	81	123	116	83	89	6	13	9	13	19	16
3	8/1/2000	3	1	1		200063406	2000	34	200064406	20	006	44	8	4	4	1	9	10	10	06	1	1	0	168	46	27,38	122	25	-99	22	24	26	1	1	5	1	1	1	75	84	77	70	70	15	5	0	11	5	18
3	9/1/2000	3	1	1		200063415	2000	34	200064415	20	006	44	9	4	4	0	9	10	10	15	1	2	0	246	48	19,51	198	54	-99	25	23	20	0	16	5	1	4	1	90	84	77	83	75	20	19	28	17	8	18
3	8/1/2000	3	1	1		200063417	2000	34	200064417	20	006	44	8	4	4	0	9	10	10	17	96	96	96	-96	-96	-96	-96	-96	-96	-96	-96	-96	-96	-96	-96	-96	-96	-96	-96	-96	-96	-96	-96	-96	-96	-96	-96	-96	-96
3	7/1/2000	3	1	1		260023201	2000	32	260024201	26	002	42	7	4	4	0	9	10	99	01	0	99	1	156	28	17,95	128	23	-99	16	12	21	0	1	10	5	1	1	72	87	84	70	70	9	8	13	16	2	13
3	9/1/2000	3	1	1		260023215	2000	32	260024215	26	002	42	9	4	4	1	8	99	10	15	1	99	1	339	9	2,65	330	138	-99	4	5	39	0	-99	-99	-99	-99	-99	-99	-99	-99	-99	-99	27	8	28	19	24	21
3	9/1/2000	3	1	1		260023217	2000	32	260024217	26	002	42	9	4	4	1	9	99	10	17	1	99	1	312	2	,64	310	128	-99	0	2	12	0	66	95	95	76	82	104	116	116	107	109	25	24	23	24	21	26
3	9/1/2000	3	1	1		260043210	2000	32	260044210	26	004	42	9	4	4	1	9	10	10	10	1	96	1	-96	-96	-96	-96	-96	-96	-96	-96	-96	-96	-96	-96	-96	-96	-96	-96	-96	-96	-96	-96	-96	-96	-96	-96	-96	-96
3	11/1/2000	4	2	2		130163006	2000	30	130164006	13	016	40	11	4	4	0	9	9	10	06	1	96	0	307	8	2,61	299	124	-99	6	2	11	0	62	50	50	66	76	103	100	100	104	107	25	24	26	19	24	26
3	10/1/2000	4	2	2		130173108	2000	31	130174108	13	017	41	10	4	4	1	9	9	10	08	1	2	1	358	19	5,31	339	149	-99	9	10	11	0	90	25	25	90	97	113	93	93	113	119	25	21	28	27	26	31
3	11/1/2000	4	2	2		130173205	2000	32	130174205	13	017	42	11	4	4	1	9	9	10	05	1	4	0	334	13	3,89	321	137	-99	8	5	16	0	79	25	25	82	90	108	93	93	109	113	26	24	31	19	26	26
3	11/1/2000	4	2	2		130363001	2000	30	130364001	13	036	40	11	4	4	0	9	10	10	01	1	96	0	249	14	5,62	235	94	-99	10	4	27	0	18	25	25	18	24	91	93	93	91	93	25	8	14	13	16	16
3	11/1/2000	4	2	2		130363014	2000	30	130364014	13	036	40	11	4	4	0	9	9	10	14	1	96	0	-96	17	-96	-96	-96	-96	9	8	-96	0	-96	25	-96	-96	-96	-96	93	-96	-96	-96	-96	-96	-96	-96	-96	-96
3	11/1/2000	4	2	2		131163106	2000	31	131164106	13	116	41	11	4	4	1	8	9	10	06	1	4	1	358	35	9,78	323	104	-99	25	10	20	0	-99	-99	-99	-99	-99	-99	-99	-99	-99	-99	37	32	21	33	24	26
3	11/1/2000	4	2	2		131163111	2000	31	131164111	13	116	41	11	4	4	0	8	9	10	11	1	3	0	213	2	,94	211	92	-99	0	2	10	0	-99	-99	-99	-99	-99	-99	-99	-99	-99	-99	15	16	18	15	16	18
3	10/1/2000	4	2	2		131223104	2000	31	131224104	13	122	41	10	4	4	1	9	99	10	04	1	3	0	397	9	2,27	388	157	-99	8	1	10	0	98	50	50	99	99	121	100	100	123	122	34	33	32	25	29	25
3	11/1/2000	4	2	2		131573204	2000	32	131574204	13	157	42	11	4	4	0	9	10	10	04	1	96	0	238	6	2,52	232	96	-99	1	5	17	0	13	75	50	16	27	89	107	100	90	94	14	14	16	15	16	14
3	10/1/2000	4	2	2		131573211	2000	32	131574211	13	157	42	10	4	4	0	9	9	10	11	1	96	0	-96	-96	-96	-96	-96	-96	-96	-96	-96	-96	-96	-96	-96	-96	-96	-96	-96	-96	-96	-96	-96	-96	-96	-96	-96	-96
3	10/1/2000	4	2	2		131643102	2000	31	131644102	13	164	41	10	4	4	1	9	9	10	02	0	96	1	291	6	2,06	285	119	-99	1	5	20	0	46	75	75	54	69	99	107	107	101	105	15	21	23	19	23	21
3	11/1/2000	4	2	2		131643103	2000	31	131644103	13	164	41	11	4	4	0	9	9	10	03	1	96	1	235	22	9,36	213	71	-99	12	10	19	0	12	10	10	8	4	88	87	87	86	83	5	24	14	12	21	21
3	10/1/2000	4	2	2		131643104	2000	31	131644104	13	164	41	10	4	4	1	9	9	10	04	1	96	1	329	15	4,56	314	120	-99	12	3	18	0	76	25	25	79	69	107	93	93	108	105	34	16	23	25	28	23
3	11/1/2000	4	2	2		131643105	2000	31	131644105	13	164	41	11	4	4	1	9	9	10	05	1	96	1	246	25	10,16	221	78	-99	13	12	15	0	16	10	10	12	8	90	87	87	88	86	9	19	13	14	24	13
3	10/1/2000	4	2	2		131643106	2000	31	131644106	13	164	41	10	4	4	0	99	9	10	06	96	96	96	-96	-96	-96	-96	-96	-96	-96	-96	-96	-96	-96	-96	-96	-96	-96	-96	-96	-96	-96	-96	-96	-96	-96	-96	-96	-96
3	11/1/2000	4	2	2		131643202	2000	32	131644202	13	164	42	11	4	4	0	8	9	10	02	1	96	0	361	55	15,24	306	97	-99	32	23	26	0	-99	-99	-99	-99	-99	-99	-99	-99	-99	-99	25	30	28	27	23	28
3	10/1/2000	4	2	2		131693006	2000	30	131694006	13	169	40	10	4	4	1	8	9	10	06	1	96	1	255	13	5,1	242	99	-99	9	4	11	0	-99	-99	-99	-99	-99	-99	-99	-99	-99	-99	15	21	21	19	24	23
3	10/1/2000	4	2	2		131693027	2000	30	131694027	13	169	40	10	4	4	1	9	9	10	27	1	96	1	166	22	13,25	144	48	-99	13	9	16	0	1	10	5	1	1	74	87	84	72	72	14	8	13	5	16	21
3	11/1/2000	4	2	2		131823005	2000	30	131824005	13	182	40	11	4	4	0	9	9	10	05	1	96	0	292	5	1,71	287	120	-99	3	2	9	0	50	75	75	58	69	100	107	107	102	105	15	19	23	19	21	21
3	11/1/2000	4	2	2		131823007	2000	30	131824007	13	182	40	11	4	4	1	8	9	10	07	1	96	0	315	28	8,89	287	106	-99	11	17	13	0	-99	-99	-99	-99	-99	-99	-99	-99	-99	-99	25	19	23	19	24	21
3	10/1/2000	4	2	2		200013303	2000	33	200014303	20	001	43	10	4	4	1	9	10	10	03	1	1	1	262	21	8,02	241	92	5	15	6	12	0	27	10	10	21	21	94	87	87	92	92	15	21	26	25	14	21
3	10/1/2000	4	2	2		200013404	2000	34	200014404	20	001	44	10	4	4	0	9	99	10	04	1	3	1	285	10	3,51	275	112	2	8	2	20	0	42	50	50	46	54	98	100	100	99	101	19	19	28	27	16	33
3	11/1/2000	4	2	2		200013405	2000	34	200014405	20	001	44	11	4	4	1	9	10	10	05	1	2	1	368	62	16,85	306	97	19	42	20	22	0	93	1	5	73	31	115	77	84	106	95	41	23	39	19	24	27
3	10/1/2000	4	2	2		200023105	2000	31	200024105	20	002	41	10	4	4	0	9	10	10	05	0	96	1	567	9	1,59	558	239	2	5	4	14	0	99	50	75	99	99	130	100	107	130	130	33	37	47	34	35	43
3	10/1/2000	4	2	2		200023201	2000	32	200024201	20	002	42	10	4	4	1	9	10	10	01	1	96	1	627	12	1,91	615	270	0	7	5	12	0	99	25	75	99	99	130	93	107	130	130	35	47	47	40	38	47
3	10/1/2000	4	2	2		200063101	2000	31	200064101	20	006	41	10	4	4	0	9	10	10	01	1	1	99	336	76	22,62	260	67	-99	59	17	34	0	79	1	1	34	3	108	77	77	96	81	37	24	16	29	39	35
3	10/1/2000	4	2	2		200063103	2000	31	200064103	20	006	41	10	4	4	0	9	10	10	03	1	2	0	356	16	4,49	340	131	-99	11	5	11	0	88	25	25	90	84	112	93	93	113	110	24	30	28	25	23	28
3	10/1/2000	4	2	2		200063209	2000	32	200064209	20	006	42	10	4	4	1	9	10	10	09	1	1	1	-96	-96	-96	-96	-96	-96	-96	-96	-96	-96	-96	-96	-96	-96	-96	-96	-96	-96	-96	-96	-96	-96	-96	-96	-96	-96
3	10/1/2000	4	2	2		200063225	2000	32	200064225	20	006	42	10	4	4	0	9	10	10	25	0	1	99	227	18	7,93	209	83	-99	9	9	22	0	10	25	10	7	12	87	93	87	85	88	13	8	18	14	19	16
3	10/1/2000	4	2	2		200063303	2000	33	200064303	20	006	43	10	4	4	1	9	10	10	03	1	3	99	288	3	1,04	285	121	-99	1	2	11	0	46	95	90	54	73	99	116	113	101	106	24	21	23	15	23	23
3	11/1/2000	4	2	2		200063314	2000	33	200064314	20	006	43	11	4	4	1	9	9	10	14	1	3	0	108	12	11,11	96	33	-99	9	3	10	0	1	25	10	1	1	70	93	87	70	70	10	8	7	5	8	7
3	11/1/2000	4	2	2		200063324	2000	33	200064324	20	006	43	11	4	4	0	9	9	10	24	0	2	1	235	15	6,38	220	89	-99	4	11	17	0	12	25	25	12	18	88	93	93	88	91	13	8	16	15	21	18
3	10/1/2000	4	2	2		200063416	2000	34	200064416	20	006	44	10	4	4	0	9	10	10	16	1	2	0	215	11	5,12	204	82	-99	5	6	16	0	5	50	25	5	12	84	100	93	84	88	15	19	21	11	21	9
3	10/1/2000	4	2	2		200063420	2000	34	200064420	20	006	44	10	4	4	1	9	10	10	20	1	1	99	268	52	19,4	216	63	-99	26	26	34	0	31	5	1	10	2	95	84	77	87	79	17	5	18	14	14	39
3	10/1/2000	4	2	2		260023202	2000	32	260024202	26	002	42	10	4	4	1	8	10	10	02	1	99	1	263	6	2,28	257	109	-99	5	1	11	0	-99	-99	-99	-99	-99	-99	-99	-99	-99	-99	19	23	23	19	16	26
3	10/1/2000	4	2	2		260023203	2000	32	260024203	26	002	42	10	4	4	0	8	99	10	03	9	99	1	214	5	2,34	209	89	-99	2	3	15	0	-99	-99	-99	-99	-99	-99	-99	-99	-99	-99	19	16	18	15	8	23
3	10/1/2000	4	2	2		260023212	2000	32	260024212	26	002	42	10	4	4	1	8	10	10	12	1	99	1	285	9	3,16	276	115	-99	4	5	12	0	-99	-99	-99	-99	-99	-99	-99	-99	-99	-99	24	21	20	15	24	18
3	11/1/2000	4	2	2		260023216	2000	32	260024216	26	002	42	11	4	4	0	8	99	10	16	1	99	1	237	5	2,11	232	97	-99	2	3	18	0	-99	-99	-99	-99	-99	-99	-99	-99	-99	-99	13	19	26	15	16	21
3	1/1/2001	1	3	3		130163003	2001	30	130164003	13	016	40	1	4	4	0	8	9	10	03	1	96	1	220	13	5,91	207	84	-99	5	8	6	0	-99	-99	-99	-99	-99	-99	-99	-99	-99	-99	15	14	18	14	19	16
3	3/1/2001	1	3	3		130163007	2001	30	130164007	13	016	40	3	4	4	0	8	9	10	07	1	96	0	302	12	3,97	290	117	-99	5	7	10	0	-99	-99	-99	-99	-99	-99	-99	-99	-99	-99	24	23	18	19	24	21
3	2/1/2001	1	3	3		130163017	2001	30	130164017	13	016	40	2	4	4	0	8	9	10	17	1	96	0	241	8	3,32	233	98	-99	6	2	10	0	-99	-99	-99	-99	-99	-99	-99	-99	-99	-99	15	19	18	19	24	21
3	3/1/2001	1	3	3		130173101	2001	31	130174101	13	017	41	3	4	4	1	8	9	10	01	1	4	1	300	9	3	291	129	-99	4	5	10	0	-99	-99	-99	-99	-99	-99	-99	-99	-99	-99	19	24	23	19	24	23
3	2/1/2001	1	3	3		130173106	2001	31	130174106	13	017	41	2	4	4	0	8	9	10	06	1	4	0	300	40	13,33	260	123	-99	25	15	24	0	-99	-99	-99	-99	-99	-99	-99	-99	-99	-99	15	37	33	13	14	21
3	3/1/2001	1	3	3		130173202	2001	32	130174202	13	017	42	3	4	4	1	8	9	10	02	1	4	0	303	6	1,98	297	131	-99	3	3	19	0	-99	-99	-99	-99	-99	-99	-99	-99	-99	-99	34	21	23	19	23	26
3	2/1/2001	1	3	3		130363004	2001	30	130364004	13	036	40	2	4	4	0	8	9	10	04	1	96	0	225	21	9,33	204	70	-99	18	3	26	0	-99	-99	-99	-99	-99	-99	-99	-99	-99	-99	13	19	3	29	19	16
3	1/1/2001	1	3	3		130363006	2001	30	130364006	13	036	40	1	4	4	1	8	9	10	06	1	96	0	289	3	1,04	286	120	-99	0	3	8	0	-99	-99	-99	-99	-99	-99	-99	-99	-99	-99	24	16	21	19	23	21
3	3/1/2001	1	3	3		130433302	2001	33	130434302	13	043	43	3	4	4	1	8	9	10	02	0	2	0	343	82	23,91	261	58	-99	43	39	21	0	-99	-99	-99	-99	-99	-99	-99	-99	-99	-99	37	17	25	25	16	33
3	2/1/2001	1	3	3		131163109	2001	31	131164109	13	116	41	2	4	4	1	8	9	10	09	1	1	0	215	10	4,65	205	95	-99	4	6	21	0	-99	-99	-99	-99	-99	-99	-99	-99	-99	-99	15	16	18	13	16	18
3	1/1/2001	1	3	3		131233202	2001	32	131234202	13	123	42	1	4	4	1	8	9	10	02	1	1	0	310	86	27,74	224	44	-99	42	44	12	0	-99	-99	-99	-99	-99	-99	-99	-99	-99	-99	17	23	25	24	26	26
3	1/1/2001	1	3	3		131233203	2001	32	131234203	13	123	42	1	4	4	1	8	9	10	03	1	2	0	265	41	15,47	224	71	-99	20	21	12	0	-99	-99	-99	-99	-99	-99	-99	-99	-99	-99	17	19	26	19	23	14
3	3/1/2001	1	3	3		131233204	2001	32	131234204	13	123	42	3	4	4	0	8	9	10	04	0	3	1	327	53	16,21	274	84	-99	24	29	22	0	-99	-99	-99	-99	-99	-99	-99	-99	-99	-99	38	24	21	26	23	21
3	2/1/2001	1	3	3		131233205	2001	32	131234205	13	123	42	2	4	4	1	8	9	10	05	1	2	0	266	36	13,53	230	81	-99	24	12	28	0	-99	-99	-99	-99	-99	-99	-99	-99	-99	-99	15	30	32	4	30	21
3	1/1/2001	1	3	3		131503001	2001	30	131504001	13	150	40	1	4	4	1	8	9	10	01	1	96	1	222	7	3,15	215	91	-99	3	4	6	0	-99	-99	-99	-99	-99	-99	-99	-99	-99	-99	19	14	18	15	19	16
3	2/1/2001	1	3	3		131503003	2001	30	131504003	13	150	40	2	4	4	0	8	9	10	03	1	96	1	226	6	2,65	220	91	-99	3	3	8	0	-99	-99	-99	-99	-99	-99	-99	-99	-99	-99	19	19	18	15	19	14
3	1/1/2001	1	3	3		131573106	2001	31	131574106	13	157	41	1	4	4	1	8	9	10	06	1	96	99	311	15	4,82	296	118	-99	7	8	16	0	-99	-99	-99	-99	-99	-99	-99	-99	-99	-99	15	21	26	25	24	20
3	1/1/2001	1	3	3		131573107	2001	31	131574107	13	157	41	1	4	4	0	8	9	10	07	1	96	0	-96	-96	-96	-96	-96	-96	-96	-96	-96	-96	-96	-96	-96	-96	-96	-96	-96	-96	-96	-96	-96	-96	-96	-96	-96	-96
3	3/1/2001	1	3	3		131573108	2001	31	131574108	13	157	41	3	4	4	1	8	9	10	08	1	96	0	233	37	15,88	196	62	-99	24	13	18	0	-99	-99	-99	-99	-99	-99	-99	-99	-99	-99	26	8	18	25	9	21
3	2/1/2001	1	3	3		131573206	2001	32	131574206	13	157	42	2	4	4	1	8	9	10	06	1	96	0	367	28	7,63	339	123	-99	18	10	15	0	-99	-99	-99	-99	-99	-99	-99	-99	-99	-99	29	21	26	31	34	28
3	1/1/2001	1	3	3		131573207	2001	32	131574207	13	157	42	1	4	4	1	8	9	10	07	1	96	0	383	2	,52	381	161	-99	2	0	24	0	-99	-99	-99	-99	-99	-99	-99	-99	-99	-99	43	29	23	25	24	26
3	3/1/2001	1	3	3		131573210	2001	32	131574210	13	157	42	3	4	4	0	8	9	10	10	1	96	0	315	4	1,27	311	134	-99	2	2	16	0	-99	-99	-99	-99	-99	-99	-99	-99	-99	-99	25	24	28	31	24	18
3	1/1/2001	1	3	3		200013203	2001	32	200014203	20	001	42	1	4	4	1	8	9	10	03	1	2	1	335	72	21,49	263	68	6	26	46	32	0	-99	-99	-99	-99	-99	-99	-99	-99	-99	-99	9	14	32	19	16	32
3	3/1/2001	1	3	3		200013209	2001	32	200014209	20	001	42	3	4	4	0	8	9	10	09	1	4	1	347	133	38,33	214	15	69	46	87	35	1	-99	-99	-99	-99	-99	-99	-99	-99	-99	-99	17	14	24	35	14	24
3	1/1/2001	1	3	3		200013210	2001	32	200014210	20	001	42	1	4	4	0	8	9	10	10	9	2	0	425	151	35,53	274	31	23	97	54	34	1	-99	-99	-99	-99	-99	-99	-99	-99	-99	-99	34	47	45	40	16	33
3	3/1/2001	1	3	3		200013211	2001	32	200014211	20	001	42	3	4	4	0	8	9	10	11	1	4	1	291	10	3,44	281	113	9	5	5	18	1	-99	-99	-99	-99	-99	-99	-99	-99	-99	-99	24	21	33	25	19	23
3	3/1/2001	1	3	3		200013309	2001	33	200014309	20	001	43	3	4	4	0	8	9	10	09	1	1	0	248	12	4,84	236	95	6	6	6	11	0	-99	-99	-99	-99	-99	-99	-99	-99	-99	-99	19	16	23	24	14	21
3	1/1/2001	1	3	3		200013401	2001	34	200014401	20	001	44	1	4	4	0	8	9	10	01	1	2	1	309	40	12,94	269	91	7	13	27	17	0	-99	-99	-99	-99	-99	-99	-99	-99	-99	-99	26	21	26	24	16	21
3	2/1/2001	1	3	3		200013406	2001	34	200014406	20	001	44	2	4	4	1	8	9	10	06	1	0	0	292	35	11,99	257	86	25	15	20	14	0	-99	-99	-99	-99	-99	-99	-99	-99	-99	-99	24	19	28	31	19	18
3	2/1/2001	1	3	3		200063107	2001	31	200064107	20	006	41	2	4	4	1	8	9	10	07	1	4	1	292	13	4,45	279	113	-99	7	6	17	0	-99	-99	-99	-99	-99	-99	-99	-99	-99	-99	15	24	32	19	23	21
3	2/1/2001	1	3	3		200063109	2001	31	200064109	20	006	41	2	4	4	0	8	9	10	09	1	3	0	258	5	1,94	253	109	-99	4	1	8	0	-99	-99	-99	-99	-99	-99	-99	-99	-99	-99	15	21	21	15	23	21
3	2/1/2001	1	3	3		200063110	2001	31	200064110	20	006	41	2	4	4	0	8	9	10	10	1	2	0	343	4	1,17	339	142	-99	2	2	9	0	-99	-99	-99	-99	-99	-99	-99	-99	-99	-99	19	24	28	25	24	28
3	1/1/2001	1	3	3		200063113	2001	31	200064113	20	006	41	1	4	4	0	9	9	10	13	1	3	0	264	4	1,52	260	109	-99	1	3	10	0	27	90	75	34	50	94	113	107	96	100	19	19	21	13	23	21
3	1/1/2001	1	3	3		200063118	2001	31	200064118	20	006	41	1	4	4	1	9	9	10	18	1	2	0	264	50	18,94	214	61	-99	7	43	23	0	27	5	1	8	1	94	84	77	86	78	6	21	18	16	16	18
3	3/1/2001	1	3	3		200063201	2001	32	200064201	20	006	42	3	4	4	0	8	9	10	01	1	1	0	193	9	4,66	184	74	-99	6	3	16	0	-99	-99	-99	-99	-99	-99	-99	-99	-99	-99	13	14	13	17	14	16
3	1/1/2001	1	3	3		200063202	2001	32	200064202	20	006	42	1	4	4	0	8	9	10	02	1	3	0	313	7	2,24	306	132	-99	4	3	34	0	-99	-99	-99	-99	-99	-99	-99	-99	-99	-99	25	24	18	15	21	21
3	3/1/2001	1	3	3		200063213	2001	32	200064213	20	006	42	3	4	4	1	8	9	10	13	1	2	0	207	20	9,66	187	70	-99	11	9	22	0	-99	-99	-99	-99	-99	-99	-99	-99	-99	-99	13	16	18	12	8	13
3	2/1/2001	1	3	3		200063220	2001	32	200064220	20	006	42	2	4	4	0	8	9	10	20	1	4	0	332	8	2,41	324	137	-99	6	2	23	0	-99	-99	-99	-99	-99	-99	-99	-99	-99	-99	27	21	23	25	24	21
3	2/1/2001	1	3	3		200063301	2001	33	200064301	20	006	43	2	4	4	1	8	9	10	01	1	2	0	259	23	8,88	236	88	-99	11	12	12	0	-99	-99	-99	-99	-99	-99	-99	-99	-99	-99	20	23	20	17	16	15
3	2/1/2001	1	3	3		200063312	2001	33	200064312	20	006	43	2	4	4	0	8	9	10	12	1	2	99	313	79	25,24	234	55	-99	42	37	22	0	-99	-99	-99	-99	-99	-99	-99	-99	-99	-99	15	21	14	25	36	21
3	2/1/2001	1	3	3		200063313	2001	33	200064313	20	006	43	2	4	4	0	8	9	10	13	1	3	0	183	18	9,84	165	62	-99	10	8	11	0	-99	-99	-99	-99	-99	-99	-99	-99	-99	-99	13	8	13	15	8	13
3	1/1/2001	1	3	3		200063320	2001	33	200064320	20	006	43	1	4	4	0	8	9	10	20	1	99	0	220	21	9,55	199	76	-99	9	12	13	0	-99	-99	-99	-99	-99	-99	-99	-99	-99	-99	13	16	18	15	16	18
3	3/1/2001	1	3	3		200063402	2001	34	200064402	20	006	44	3	4	4	0	8	9	10	02	0	2	0	287	6	2,09	281	118	-99	3	3	11	0	-99	-99	-99	-99	-99	-99	-99	-99	-99	-99	19	21	23	25	23	23
3	1/1/2001	1	3	3		200063403	2001	34	200064403	20	006	44	1	4	4	0	9	9	10	03	1	2	0	234	25	10,68	209	76	-99	15	10	13	0	12	10	10	7	7	88	87	87	85	85	17	19	18	15	19	21
3	1/1/2001	1	3	3		200063408	2001	34	200064408	20	006	44	1	4	4	0	9	9	10	08	1	4	1	243	22	9,05	221	81	-99	10	12	10	0	16	10	10	12	10	90	87	87	88	87	17	21	14	15	21	18
3	1/1/2001	1	3	3		200063409	2001	34	200064409	20	006	44	1	4	4	1	9	9	10	09	1	3	0	193	5	2,59	188	82	-99	3	2	46	0	2	75	50	3	12	80	107	100	81	88	46	0	0	0	0	23
3	3/1/2001	1	3	3		200063413	2001	34	200064413	20	006	44	3	4	4	0	8	9	10	13	1	4	0	491	111	22,61	380	91	-99	58	53	17	1	-99	-99	-99	-99	-99	-99	-99	-99	-99	-99	34	31	41	37	33	36
3	3/1/2001	1	3	3		200063419	2001	34	200064419	20	006	44	3	4	4	0	8	9	10	19	1	2	0	185	19	10,27	166	62	-99	11	8	9	0	-99	-99	-99	-99	-99	-99	-99	-99	-99	-99	15	10	17	14	10	14
3	2/1/2001	1	3	3		260023205	2001	32	260024205	26	002	42	2	4	4	0	8	9	10	05	1	99	1	260	6	2,31	254	105	-99	5	1	16	0	-99	-99	-99	-99	-99	-99	-99	-99	-99	-99	17	23	23	19	19	23
3	3/1/2001	1	3	3		260023210	2001	32	260024210	26	002	42	3	4	4	1	8	9	10	10	1	99	1	278	6	2,16	272	114	-99	4	2	14	0	-99	-99	-99	-99	-99	-99	-99	-99	-99	-99	11	23	23	25	16	21
3	1/1/2001	1	3	3		260023213	2001	32	260024213	26	002	42	1	4	4	1	8	9	10	13	1	99	1	209	24	11,48	185	64	-99	11	13	10	0	-99	-99	-99	-99	-99	-99	-99	-99	-99	-99	15	13	16	14	19	14
3	1/1/2001	1	3	3		260043105	2001	31	260044105	26	004	41	1	4	4	1	9	9	10	05	1	96	1	204	38	18,63	166	49	-99	18	20	6	0	3	5	1	1	1	82	84	77	76	72	19	13	16	14	14	14
3	3/1/2001	1	3	3		260043109	2001	31	260044109	26	004	41	3	4	4	0	8	9	10	09	1	96	1	221	23	10,41	198	70	-99	8	15	16	0	-99	-99	-99	-99	-99	-99	-99	-99	-99	-99	24	16	18	19	8	13
3	2/1/2001	1	3	3		260043203	2001	32	260044203	26	004	42	2	4	4	0	8	9	10	03	1	96	1	190	4	2,11	186	78	-99	1	3	11	0	-99	-99	-99	-99	-99	-99	-99	-99	-99	-99	15	14	13	13	16	9
3	3/1/2001	1	3	3		260043205	2001	32	260044205	26	004	42	3	4	4	0	8	9	10	05	1	96	1	281	7	2,49	274	111	-99	4	3	12	0	-99	-99	-99	-99	-99	-99	-99	-99	-99	-99	19	14	18	19	24	18
3	2/1/2001	1	3	3		260043207	2001	32	260044207	26	004	42	2	4	4	0	8	9	10	07	1	96	1	161	15	9,32	146	55	-99	7	8	19	0	-99	-99	-99	-99	-99	-99	-99	-99	-99	-99	11	8	14	12	7	24
3	6/1/2001	2	4	4		130163004	2001	30	130164004	13	016	40	6	4	4	1	8	9	9	04	96	96	96	-96	-96	-96	-96	-96	-96	-96	-96	-96	-96	-96	-96	-96	-96	-96	-96	-96	-96	-96	-96	-96	-96	-96	-96	-96	-96
3	5/1/2001	2	4	4		130163005	2001	30	130164005	13	016	40	5	4	4	1	8	9	10	05	1	96	0	253	6	2,37	247	103	-99	6	0	10	0	-99	-99	-99	-99	-99	-99	-99	-99	-99	-99	17	14	21	15	23	18
3	6/1/2001	2	4	4		130173107	2001	31	130174107	13	017	41	6	4	4	1	8	9	9	07	1	4	0	281	43	15,3	238	120	-99	20	23	12	0	-99	-99	-99	-99	-99	-99	-99	-99	-99	-99	19	23	23	19	23	26
3	4/1/2001	2	4	4		130173203	2001	32	130174203	13	017	42	4	4	4	0	8	9	10	03	1	3	0	304	5	1,64	299	127	-99	3	2	11	0	-99	-99	-99	-99	-99	-99	-99	-99	-99	-99	17	21	26	15	21	26
3	6/1/2001	2	4	4		130173204	2001	32	130174204	13	017	42	6	4	4	1	8	9	9	04	0	4	99	550	258	46,91	292	224	-99	118	140	17	1	-99	-99	-99	-99	-99	-99	-99	-99	-99	-99	41	30	42	35	37	36
3	5/1/2001	2	4	4		130173206	2001	32	130174206	13	017	42	5	4	4	0	8	9	99	06	96	96	96	-96	-96	-96	-96	-96	-96	-96	-96	-96	-96	-96	-96	-96	-96	-96	-96	-96	-96	-96	-96	-96	-96	-96	-96	-96	-96
3	6/1/2001	2	4	4		130363002	2001	30	130364002	13	036	40	6	4	4	1	8	9	9	02	1	96	0	235	33	14,04	202	68	-99	27	6	18	0	-99	-99	-99	-99	-99	-99	-99	-99	-99	-99	17	23	26	17	10	23
3	4/1/2001	2	4	4		131163104	2001	31	131164104	13	116	41	4	4	4	0	8	9	10	04	1	3	1	226	1	,44	225	97	-99	1	0	11	0	-99	-99	-99	-99	-99	-99	-99	-99	-99	-99	15	19	18	12	19	16
3	6/1/2001	2	4	4		131163108	2001	31	131164108	13	116	41	6	4	4	1	8	9	9	08	1	2	1	276	3	1,09	273	116	-99	1	2	18	0	-99	-99	-99	-99	-99	-99	-99	-99	-99	-99	19	19	21	15	21	21
3	4/1/2001	2	4	4		131223102	2001	31	131224102	13	122	41	4	4	4	1	8	9	10	02	1	3	0	388	12	3,09	376	146	-99	4	8	14	0	-99	-99	-99	-99	-99	-99	-99	-99	-99	-99	37	26	34	25	29	23
3	5/1/2001	2	4	4		131223103	2001	31	131224103	13	122	41	5	4	4	1	8	9	99	03	1	2	0	266	11	4,14	255	100	-99	8	3	15	0	-99	-99	-99	-99	-99	-99	-99	-99	-99	-99	27	16	28	15	19	18
3	6/1/2001	2	4	4		131573103	2001	31	131574103	13	157	41	6	4	4	1	8	9	10	03	1	96	0	222	10	4,5	212	84	-99	4	6	11	0	-99	-99	-99	-99	-99	-99	-99	-99	-99	-99	19	16	20	19	16	14
3	4/1/2001	2	4	4		131573202	2001	32	131574202	13	157	42	4	4	4	1	8	9	10	02	1	96	0	392	13	3,32	379	152	-99	11	2	13	0	-99	-99	-99	-99	-99	-99	-99	-99	-99	-99	29	30	28	34	30	28
3	6/1/2001	2	4	4		131643201	2001	32	131644201	13	164	42	6	4	4	0	8	9	99	01	1	96	0	296	10	3,38	286	118	-99	8	2	17	0	-99	-99	-99	-99	-99	-99	-99	-99	-99	-99	15	24	32	15	23	25
3	6/1/2001	2	4	4		131693004	2001	30	131694004	13	169	40	6	4	4	1	8	9	9	04	1	96	1	216	16	7,41	200	79	-99	12	4	12	0	-99	-99	-99	-99	-99	-99	-99	-99	-99	-99	19	21	16	15	14	21
3	6/1/2001	2	4	4		131693025	2001	30	131694025	13	169	40	6	4	4	0	7	9	99	25	1	96	1	222	14	6,31	208	84	-99	8	6	10	0	-99	-99	-99	-99	-99	-99	-99	-99	-99	-99	15	16	21	13	14	23
3	4/1/2001	2	4	4		131823004	2001	30	131824004	13	182	40	4	4	4	0	8	9	10	04	1	96	0	315	17	5,4	298	117	-99	9	8	15	0	-99	-99	-99	-99	-99	-99	-99	-99	-99	-99	31	24	23	17	23	23
3	6/1/2001	2	4	4		200013101	2001	31	200014101	20	001	41	6	4	4	0	8	9	10	01	1	1	0	261	38	14,56	223	73	22	22	16	20	0	-99	-99	-99	-99	-99	-99	-99	-99	-99	-99	25	21	28	24	14	18
3	5/1/2001	2	4	4		200013102	2001	31	200014102	20	001	41	5	4	4	1	8	9	10	02	99	1	0	-96	-96	-96	-96	-96	-96	-96	-96	-96	-96	-96	-96	-96	-96	-96	-96	-96	-96	-96	-96	-96	-96	-96	-96	-96	-96
3	4/1/2001	2	4	4		200013201	2001	32	200014201	20	001	42	4	4	4	1	8	9	10	01	1	1	1	249	1	,4	248	106	1	1	0	11	0	-99	-99	-99	-99	-99	-99	-99	-99	-99	-99	19	14	21	25	16	16
3	6/1/2001	2	4	4		200013202	2001	32	200014202	20	001	42	6	4	4	0	8	9	99	02	1	0	1	233	15	6,44	218	86	8	11	4	18	0	-99	-99	-99	-99	-99	-99	-99	-99	-99	-99	17	21	26	19	16	18
3	6/1/2001	2	4	4		200013204	2001	32	200014204	20	001	42	6	4	4	1	8	9	99	04	1	3	1	242	9	3,72	233	97	4	8	1	11	0	-99	-99	-99	-99	-99	-99	-99	-99	-99	-99	25	19	18	15	14	18
3	6/1/2001	2	4	4		200013208	2001	32	200014208	20	001	42	6	4	4	0	8	9	10	08	1	2	0	192	9	4,69	183	75	4	8	1	15	0	-99	-99	-99	-99	-99	-99	-99	-99	-99	-99	13	14	21	15	8	16
3	5/1/2001	2	4	4		200013306	2001	33	200014306	20	001	43	5	4	4	0	8	9	10	06	1	3	0	275	85	30,91	190	31	0	54	31	46	0	-99	-99	-99	-99	-99	-99	-99	-99	-99	-99	46	21	28	19	29	0
3	5/1/2001	2	4	4		200013402	2001	34	200014402	20	001	44	5	4	4	1	8	9	10	02	1	3	1	329	10	3,04	319	125	7	6	4	18	0	-99	-99	-99	-99	-99	-99	-99	-99	-99	-99	26	21	32	37	23	23
3	5/1/2001	2	4	4		200013407	2001	34	200014407	20	001	44	5	4	4	1	8	9	10	07	1	96	99	273	20	7,33	253	95	19	6	14	12	0	-99	-99	-99	-99	-99	-99	-99	-99	-99	-99	17	19	26	19	16	21
3	6/1/2001	2	4	4		200023101	2001	31	200024101	20	002	41	6	4	4	0	8	9	10	01	1	96	0	338	21	6,21	317	122	3	7	14	18	0	-99	-99	-99	-99	-99	-99	-99	-99	-99	-99	19	24	34	19	16	28
3	6/1/2001	2	4	4		200023203	2001	32	200024203	20	002	42	6	4	4	1	8	9	9	03	1	96	1	354	6	1,69	348	142	2	4	2	46	0	-99	-99	-99	-99	-99	-99	-99	-99	-99	-99	19	13	28	19	24	33
3	4/1/2001	2	4	4		200023204	2001	32	200024204	20	002	42	4	4	4	1	8	9	10	04	1	96	1	405	7	1,73	398	164	4	7	0	16	0	-99	-99	-99	-99	-99	-99	-99	-99	-99	-99	25	30	36	29	30	26
3	4/1/2001	2	4	4		200063104	2001	31	200064104	20	006	41	4	4	4	0	8	9	10	04	1	4	0	425	53	12,47	372	123	-99	25	28	24	0	-99	-99	-99	-99	-99	-99	-99	-99	-99	-99	25	37	32	34	23	39
3	4/1/2001	2	4	4		200063108	2001	31	200064108	20	006	41	4	4	4	1	8	9	10	08	1	1	0	352	20	5,68	332	125	-99	9	11	17	0	-99	-99	-99	-99	-99	-99	-99	-99	-99	-99	15	24	26	25	28	26
3	4/1/2001	2	4	4		200063111	2001	31	200064111	20	006	41	4	4	4	0	8	9	10	11	1	4	0	374	3	,8	371	150	-99	1	2	20	0	-99	-99	-99	-99	-99	-99	-99	-99	-99	-99	13	23	28	25	29	33
3	6/1/2001	2	4	4		200063112	2001	31	200064112	20	006	41	6	4	4	1	8	9	9	12	1	3	1	358	50	13,97	308	104	-99	9	41	41	0	-99	-99	-99	-99	-99	-99	-99	-99	-99	-99	13	24	36	19	16	16
3	6/1/2001	2	4	4		200063114	2001	31	200064114	20	006	41	6	4	4	1	8	9	9	14	1	99	0	455	147	32,31	308	45	-99	82	65	26	1	-99	-99	-99	-99	-99	-99	-99	-99	-99	-99	26	47	34	34	30	32
3	4/1/2001	2	4	4		200063115	2001	31	200064115	20	006	41	4	4	4	0	8	9	10	15	1	4	99	323	40	12,38	283	94	-99	23	17	17	0	-99	-99	-99	-99	-99	-99	-99	-99	-99	-99	19	29	28	19	23	28
3	5/1/2001	2	4	4		200063116	2001	31	200064116	20	006	41	5	4	4	0	8	9	9	16	1	2	0	386	30	7,77	356	135	-99	17	13	9	0	-99	-99	-99	-99	-99	-99	-99	-99	-99	-99	25	24	28	25	33	28
3	5/1/2001	2	4	4		200063204	2001	32	200064204	20	006	42	5	4	4	0	8	9	10	04	96	96	96	-96	17	-96	-96	-96	-96	7	10	-96	0	-96	-96	-96	-96	-96	-96	-96	-96	-96	-96	-96	-96	-96	-96	-96	-96
3	4/1/2001	2	4	4		200063206	2001	32	200064206	20	006	42	4	4	4	0	8	9	10	06	1	1	1	209	-99	-99	-99	73	-99	-99	-99	17	-99	-99	-99	-99	-99	-99	-99	-99	-99	-99	-99	6	10	20	15	16	18
3	6/1/2001	2	4	4		200063212	2001	32	200064212	20	006	42	6	4	4	1	8	9	9	12	1	2	1	233	12	5,15	221	91	-99	6	6	18	0	-99	-99	-99	-99	-99	-99	-99	-99	-99	-99	15	14	20	14	16	23
3	4/1/2001	2	4	4		200063221	2001	32	200064221	20	006	42	4	4	4	0	8	9	10	21	1	1	0	330	66	20	264	73	-99	19	47	40	0	-99	-99	-99	-99	-99	-99	-99	-99	-99	-99	17	7	20	15	16	23
3	4/1/2001	2	4	4		200063226	2001	32	200064226	20	006	42	4	4	4	1	8	9	10	26	0	2	1	337	26	7,72	311	123	-99	20	6	33	0	-99	-99	-99	-99	-99	-99	-99	-99	-99	-99	46	24	18	13	21	32
3	6/1/2001	2	4	4		200063304	2001	33	200064304	20	006	43	6	4	4	1	8	9	9	04	96	96	96	-96	-96	-96	-96	-96	-96	-96	-96	-96	-96	-96	-96	-96	-96	-96	-96	-96	-96	-96	-96	-96	-96	-96	-96	-96	-96
3	6/1/2001	2	4	4		200063316	2001	33	200064316	20	006	43	6	4	4	1	8	9	9	16	1	2	1	182	8	4,4	174	70	-99	2	6	11	0	-99	-99	-99	-99	-99	-99	-99	-99	-99	-99	5	8	14	14	16	14
3	4/1/2001	2	4	4		200063322	2001	33	200064322	20	006	43	4	4	4	0	8	9	10	22	1	1	1	297	60	20,2	237	65	-99	22	38	19	0	-99	-99	-99	-99	-99	-99	-99	-99	-99	-99	21	24	23	11	21	18
3	6/1/2001	2	4	4		200063404	2001	34	200064404	20	006	44	6	4	4	1	8	9	9	04	1	2	0	314	64	20,38	250	67	-99	33	31	17	0	-99	-99	-99	-99	-99	-99	-99	-99	-99	-99	26	24	25	24	24	25
3	4/1/2001	2	4	4		200063405	2001	34	200064405	20	006	44	4	4	4	0	8	9	10	05	1	2	1	202	9	4,46	193	82	-99	1	8	13	0	-99	-99	-99	-99	-99	-99	-99	-99	-99	-99	6	14	13	13	14	14
3	4/1/2001	2	4	4		200063407	2001	34	200064407	20	006	44	4	4	4	1	8	9	10	07	1	3	0	204	45	22,06	159	40	-99	19	26	10	0	-99	-99	-99	-99	-99	-99	-99	-99	-99	-99	14	19	18	14	13	20
3	4/1/2001	2	4	4		200063410	2001	34	200064410	20	006	44	4	4	4	1	8	9	10	10	1	1	0	242	69	28,51	173	17	-99	40	29	43	1	-99	-99	-99	-99	-99	-99	-99	-99	-99	-99	9	30	0	11	8	23
3	6/1/2001	2	4	4		200063412	2001	34	200064412	20	006	44	6	4	4	1	8	9	9	12	1	4	0	246	13	5,28	233	94	-99	10	3	10	0	-99	-99	-99	-99	-99	-99	-99	-99	-99	-99	13	14	21	19	23	18
3	4/1/2001	2	4	4		200063414	2001	34	200064414	20	006	44	4	4	4	1	8	9	10	14	1	2	0	244	5	2,05	239	97	-99	2	3	12	0	-99	-99	-99	-99	-99	-99	-99	-99	-99	-99	19	16	18	12	19	18
3	4/1/2001	2	4	4		260023206	2001	32	260024206	26	002	42	4	4	4	0	8	9	10	06	1	99	1	254	4	1,57	250	104	-99	2	2	10	0	-99	-99	-99	-99	-99	-99	-99	-99	-99	-99	19	19	20	13	16	20
3	5/1/2001	2	4	4		260023209	2001	32	260024209	26	002	42	5	4	4	1	8	9	99	09	1	99	1	234	3	1,28	231	98	-99	2	1	8	0	-99	-99	-99	-99	-99	-99	-99	-99	-99	-99	15	16	20	15	21	21
3	5/1/2001	2	4	4		260023218	2001	32	260024218	26	002	42	5	4	4	0	8	9	10	18	1	99	1	252	4	1,59	248	104	-99	3	1	18	0	-99	-99	-99	-99	-99	-99	-99	-99	-99	-99	15	24	18	15	21	21
3	4/1/2001	2	4	4		260043103	2001	31	260044103	26	004	41	4	4	4	1	8	9	10	03	1	96	1	241	3	1,24	238	102	-99	2	1	8	0	-99	-99	-99	-99	-99	-99	-99	-99	-99	-99	19	21	16	19	21	16
3	4/1/2001	2	4	4		260043201	2001	32	260044201	26	004	42	4	4	4	0	8	9	10	01	1	96	1	201	5	2,49	196	83	-99	2	3	17	0	-99	-99	-99	-99	-99	-99	-99	-99	-99	-99	19	8	14	15	21	4
3	4/1/2001	2	4	4		260043206	2001	32	260044206	26	004	42	4	4	4	0	8	9	10	06	0	96	1	365	0	0	365	155	-99	0	0	5	0	-99	-99	-99	-99	-99	-99	-99	-99	-99	-99	25	24	26	27	24	28
3	8/1/2001	3		5	5	130163018	2001	30	130164018	13	016	40	8	4	4	0	8	9	9	18	1	96	1	183	19	10,38	164	57	-99	14	5	25	0	-99	-99	-99	-99	-99	-99	-99	-99	-99	-99	5	10	14	11	8	14
3	7/1/2001	3		5	5	130363005	2001	30	130364005	13	036	40	7	4	4	1	8	9	9	05	1	96	0	300	1	,33	299	128	-99	0	1	6	0	-99	-99	-99	-99	-99	-99	-99	-99	-99	-99	19	19	18	24	21	24
3	8/1/2001	3		5	5	130433103	2001	31	130434103	13	043	41	8	4	4	0	8	9	9	03	1	3	0	234	6	2,56	228	96	-99	2	4	8	0	-99	-99	-99	-99	-99	-99	-99	-99	-99	-99	15	19	16	15	16	20
3	9/1/2001	3		5	5	130433301	2001	33	130434301	13	043	43	9	4	4	1	8	9	9	01	1	4	99	222	5	2,25	217	91	-99	1	4	10	0	-99	-99	-99	-99	-99	-99	-99	-99	-99	-99	19	16	9	15	16	18
3	9/1/2001	3		5	5	131163102	2001	31	131164102	13	116	41	9	4	4	0	8	9	9	02	1	3	1	210	37	17,62	173	52	-99	23	14	12	0	-99	-99	-99	-99	-99	-99	-99	-99	-99	-99	17	14	18	17	10	21
3	9/1/2001	3		5	5	131163103	2001	31	131164103	13	116	41	9	4	4	0	8	8	9	03	1	3	0	300	5	1,67	295	123	-99	3	2	13	0	-99	-99	-99	-99	-99	-99	-99	-99	-99	-99	29	26	18	19	24	21
3	8/1/2001	3		5	5	131203202	2001	32	131204202	13	120	42	8	4	4	1	8	9	9	02	1	3	1	304	36	11,84	268	86	-99	28	8	23	0	-99	-99	-99	-99	-99	-99	-99	-99	-99	-99	17	39	21	31	19	23
3	7/1/2001	3		5	5	131203203	2001	32	131204203	13	120	42	7	4	4	1	8	9	9	03	1	2	1	234	23	9,83	211	78	-99	11	12	15	0	-99	-99	-99	-99	-99	-99	-99	-99	-99	-99	19	16	16	15	18	16
3	7/1/2001	3		5	5	131203204	2001	32	131204204	13	120	42	7	4	4	0	8	9	9	04	1	1	1	236	5	2,12	231	100	-99	4	1	15	0	-99	-99	-99	-99	-99	-99	-99	-99	-99	-99	13	16	18	13	8	23
3	7/1/2001	3		5	5	131233201	2001	32	131234201	13	123	42	7	4	4	1	8	9	9	01	1	1	0	251	16	6,37	235	91	-99	10	6	10	0	-99	-99	-99	-99	-99	-99	-99	-99	-99	-99	19	23	21	14	21	16
3	7/1/2001	3		5	5	131273005	2001	30	131274005	13	127	40	7	4	4	0	8	9	9	05	1	2	1	333	65	19,52	268	77	-99	55	10	26	0	-99	-99	-99	-99	-99	-99	-99	-99	-99	-99	17	39	34	26	23	32
3	7/1/2001	3		5	5	131503005	2001	30	131504005	13	150	40	7	4	4	0	8	9	9	05	9	96	1	245	13	5,31	232	94	-99	9	4	14	0	-99	-99	-99	-99	-99	-99	-99	-99	-99	-99	25	21	16	13	23	23
3	7/1/2001	3		5	5	131573101	2001	31	131574101	13	157	41	7	4	4	1	8	9	9	01	1	96	0	351	51	14,53	300	96	-99	25	26	18	0	-99	-99	-99	-99	-99	-99	-99	-99	-99	-99	37	23	26	31	28	25
3	7/1/2001	3		5	5	131573102	2001	31	131574102	13	157	41	7	4	4	1	8	9	10	02	1	96	0	359	67	18,66	292	81	-99	29	38	34	0	-99	-99	-99	-99	-99	-99	-99	-99	-99	-99	34	28	26	33	21	23
3	8/1/2001	3		5	5	131573105	2001	31	131574105	13	157	41	8	4	4	1	8	9	9	05	1	96	0	385	18	4,68	367	143	-99	14	4	21	0	-99	-99	-99	-99	-99	-99	-99	-99	-99	-99	40	23	23	33	30	26
3	7/1/2001	3		5	5	131573203	2001	32	131574203	13	157	42	7	4	4	1	8	9	9	03	1	96	0	600	181	30,17	419	89	-99	97	84	18	0	-99	-99	-99	-99	-99	-99	-99	-99	-99	-99	45	47	45	30	47	47
3	7/1/2001	3		5	5	131573208	2001	32	131574208	13	157	42	7	4	4	0	8	9	9	08	1	96	0	500	39	7,8	461	173	-99	25	14	20	0	-99	-99	-99	-99	-99	-99	-99	-99	-99	-99	37	40	41	46	37	33
3	8/1/2001	3		5	5	131573209	2001	32	131574209	13	157	42	8	4	4	1	8	9	9	09	1	96	0	387	42	10,85	345	114	-99	15	27	18	0	-99	-99	-99	-99	-99	-99	-99	-99	-99	-99	31	23	21	27	24	21
3	9/1/2001	3		5	5	131693001	2001	30	131694001	13	169	40	9	4	4	0	8	9	9	01	1	96	1	296	18	6,08	278	107	-99	6	12	17	0	-99	-99	-99	-99	-99	-99	-99	-99	-99	-99	27	29	18	19	21	26
3	7/1/2001	3		5	5	131693026	2001	30	131694026	13	169	40	7	4	4	0	8	9	99	26	1	96	0	236	24	10,17	212	80	-99	21	3	38	0	-99	-99	-99	-99	-99	-99	-99	-99	-99	-99	46	19	18	13	16	20
3	8/1/2001	3		5	5	200013206	2001	32	200014206	20	001	42	8	4	4	1	8	9	9	06	1	4	1	266	2	,75	264	113	1	1	1	20	0	-99	-99	-99	-99	-99	-99	-99	-99	-99	-99	19	8	28	24	19	26
3	7/1/2001	3		5	5	200063119	2001	31	200064119	20	006	41	7	4	4	0	8	9	9	19	1	3	0	405	15	3,7	390	153	-99	7	8	16	0	-99	-99	-99	-99	-99	-99	-99	-99	-99	-99	37	30	28	29	30	28
3	8/1/2001	3		5	5	200063307	2001	33	200064307	20	006	43	8	4	4	1	8	9	9	07	1	3	1	259	9	3,47	250	104	-99	4	5	13	0	-99	-99	-99	-99	-99	-99	-99	-99	-99	-99	13	21	26	14	24	21
3	8/1/2001	3		5	5	200063325	2001	33	200064325	20	006	43	8	4	4	0	8	9	9	25	1	1	0	256	69	26,95	187	42	-99	34	35	27	0	-99	-99	-99	-99	-99	-99	-99	-99	-99	-99	9	8	16	15	24	26
3	9/1/2001	3		5	5	200063418	2001	34	200064418	20	006	44	9	4	4	0	8	9	9	18	1	3	0	192	7	3,65	185	79	-99	5	2	10	0	-99	-99	-99	-99	-99	-99	-99	-99	-99	-99	15	14	18	15	8	14
3	7/1/2001	3		5	5	260023207	2001	32	260024207	26	002	42	7	4	4	1	8	9	9	07	1	99	1	289	1	,35	288	120	-99	1	0	28	0	-99	-99	-99	-99	-99	-99	-99	-99	-99	-99	1	23	21	19	29	21
3	8/1/2001	3		5	5	260023214	2001	32	260024214	26	002	42	8	4	4	0	8	9	9	14	1	99	1	265	7	2,64	258	107	-99	5	2	11	0	-99	-99	-99	-99	-99	-99	-99	-99	-99	-99	15	19	14	24	23	21
3	7/1/2001	3		5	5	260043104	2001	31	260044104	26	004	41	7	4	4	1	8	9	99	04	1	96	1	210	8	3,81	202	82	-99	3	5	11	0	-99	-99	-99	-99	-99	-99	-99	-99	-99	-99	19	14	16	14	16	14
3	7/1/2001	3		5	5	260043202	2001	32	260044202	26	004	42	7	4	4	0	8	9	9	02	1	96	1	215	3	1,4	212	92	-99	3	0	13	0	-99	-99	-99	-99	-99	-99	-99	-99	-99	-99	15	8	17	17	16	21
[truncated: 161 more columns]
